# Supplementary material for: A map of copy number variations in the Tunisian population: a valuable tool for medical genomics in North Africa
Source: NPJ Genom Med. 2021 Jan 8;6:3. doi: 10.1038/s41525-020-00166-5 (PMC7794582; doi:10.1038/s41525-020-00166-5)
Supplement: Supplementary file 2 — Supplementary Data1 [file 41525_2020_166_MOESM2_ESM.xlsx]

## Sheet: Dataset
Additional Data File for Romdhane et al., A map of copy number variations in the Tunisian population: A valuable tool for medical genomics in North Africa
This table contains the coodinates and annotation for all 1083 CNV Regions (CNVRs) detected in a Tunisian population of 102 individuals
Legend:
CNV_ID	Unique ID Number given to each CNVR
Chro	Chromosome
Start	Start position
End	End position
Size	Length of the CNVR
CNV_type	Whether CNVR is a deletion, duplication or both (mixed locus)
Frequency	Frequency of the CNVR in the Tunisian population of 102 individuals
Copy_Number	Copy number of CNVR in the population (0 - Homozygous Deletion; 1 - Heterozygous Deletion; 3 - Single copy duplication; 4 - Amplification; 5 - Amplification; 6 - Amplification)
RefSeq_Gene_name	RefSeq gene name overlapped by a CNVR
Promoter	CNVR overlaps a known promoter site
Novelty	Known if >50% of the CNVR overlaps any CNV(s) in the following databases (dbVar, 1000Genomes, DGV, gnomAD, DDD study and IMH study); "Novel" otherwise
Phenotye (OMIM)	If gene affected by CNVR is in OMIM, the corresponding phenotype is listed. The OMIM ID is present between parentheses. Phenotypes caused by the same gene are separated using the "/" symbol. Phenotypes caused by different genes overlapped by the same CNVR are separated using the ";" symbol.
Phenotype_Gene (OMIM)	If gene affected by CNVR is in OMIM, it is listed. The OMIM ID is present between parentheses. Different genes overlapped by the same CNV are separated using the ";" symbol
CNV_included_in_LD_analysis	Bi-allelic deletion (frequency >= 3.9%) used in linkage desequilibrium analysis
SNP_count_in_200Kb	SNP count in a 200 Kb region arround the bi-allelic deletion
SNP_count_in_LD_in_200Kb	Count of SNPs that are in linkage desequilibrium in a 200 Kb region arround the bi-allelic deletion
R2Max	Maximum squared Pearson’s correlation (r2) between the SNP and the bi-allelic deletion
SNP_strong_nearest	dbSNP ID of the SNP located at the nearest distance with the maximum r2 value
Distance_nearest(Kb)	The minimum distance of the SNP having the maximum r2 value
CNV_ID	Chrom	Start	End	Size	CNV_type	Copy_Number	Frequency	RefSeq_Gene_name	Promoter	Novelty	Phenotype (OMIM)	Phenotype_Gene (OMIM)	CNV_included_in_LD_analysis	SNP_count_in_200Kb	SNP_count_in_LD_in_200Kb	R2Max	SNP_strong_nearest	Distance_nearest(Kb)
CNVR_1_1	1	1627917	1730086	102169	MIX	0/1/3	0.0490	CDK11A/CDK11B/GNB1/MMP23A/NADK/SLC35E2A	CDK11A/CDK11B/MMP23A/NADK/SLC35E2A	Known	Somatic acute lymphoblastic leukemia (613065) /Autosomal dominant Mental retardation 42 (616973)	GNB1 (139380)	-	-	-	-	-	-
CNP4	1	1627918	1672603	44685	DEL	0/1	0.0421	CDK11A/CDK11B/MMP23A/SLC35E2A	CDK11A/CDK11B/MMP23A	Known	-	-	CNP4	21	0	-	-	-
CNVR_1_2	1	9315846	9402403	86557	DUP	3	0.0098	H6PD/SPSB1	SPSB1	Known	Cortisone reductase deficiency 1 (604931)	H6PD (138090)	-	-	-	-	-	-
CNVR_1_3	1	12837839	12998268	160429	MIX	1/3/4	0.0882	HNRNPCL1/HNRNPCL3/HNRNPCL4/LINC01784/PRAMEF1/PRAMEF11/PRAMEF12/PRAMEF2/PRAMEF4/PRAMEF7/PRAMEF8	HNRNPCL1/HNRNPCL3/HNRNPCL4/LINC01784/PRAMEF1/PRAMEF11/PRAMEF2/PRAMEF4/PRAMEF7/PRAMEF8	Known	-	-	-	-	-	-	-	-
CNP12	1	12845863	12883096	37233	DEL	0/1	0.0752	LINC01784/PRAMEF1	PRAMEF1	Known	-	-	CNP12	58	0	-	-	-
CNP13	1	12909237	12927107	17870	MIX	1/3/4	0.0531	PRAMEF2	PRAMEF2	Known	-	-	-	-	-	-	-	-
CNP15	1	13444908	13468022	23114	MIX	1/3	0.0235	PRAMEF13/PRAMEF14/PRAMEF18/PRAMEF22	PRAMEF13/PRAMEF14	Known	-	-	-	-	-	-	-	-
CNVR_1_4	1	16813920	17262247	448327	MIX	1/3	0.3627	CROCC/CROCCP2/CROCCP3/ESPNP/LINC01783/LOC102724562/LOC105376805/LOC112267871/LOC440570/MIR3675/MST1L/MST1P2/NBPF1/RNU1-1/RNU1-2/RNU1-3/RNU1-4/RNVU1-18	CROCC/CROCCP2/CROCCP3/ESPNP/LINC01783/LOC102724562/LOC105376805/LOC112267871/LOC440570/MIR3675/MST1L/MST1P2/NBPF1/RNU1-1/RNU1-2/RNU1-3/RNU1-4/RNVU1-18	Known	-	-	-	-	-	-	-	-
CNVR_1_5	1	17594895	17620009	25114	DUP	3	0.0098	MIR3972/PADI3	MIR3972	Known	Uncombable hair syndrome (191480)	PADI3 (606755)	-	-	-	-	-	-
CNVR_1_6	1	18623182	18646231	23049	DUP	4	0.0098	IGSF21	-	Known	-	-	-	-	-	-	-	-
CNVR_1_7	1	22309873	22330539	20666	DEL	1	0.0098	CELA3A/CELA3B	CELA3A	Known	-	-	-	-	-	-	-	-
CNP10045	1	22320511	22337243	16732	DEL	1	0.0129	CELA3A	CELA3A	Known	-	-	-	-	-	-	-	-
CNVR_1_8	1	23985308	24004513	19205	DEL	1	0.0098	-	-	Known	-	-	-	-	-	-	-	-
CNVR_1_9_CNP28	1	25593128	25663344	70216	MIX	0/1/3	0.4313	RHD/RSRP1	RHD/RSRP1	Known	Rh-negative blood type	RHD (111680)	-	-	-	-	-	-
CNVR_1_10_CNP35	1	35102654	35104491	1837	MIX	0/1/3	0.3627	-	-	Known	-	-	-	-	-	-	-	-
CNVR_1_11	1	41340068	41376500	36432	DUP	3	0.0098	-	-	Known	-	-	-	-	-	-	-	-
CNVR_1_12	1	46153084	46298612	145528	DUP	3	0.0098	IPP/MAST2/TMEM69	IPP/MAST2/TMEM69	Known	-	-	-	-	-	-	-	-
CNVR_1_13	1	49914931	49997863	82932	DEL	1	0.0098	AGBL4/AGBL4-IT1	AGBL4-IT1	Known	-	-	-	-	-	-	-	-
CNVR_1_14	1	53487869	53489740	1871	DEL	1	0.0098	SCP2	-	Known	Leukoencephalopathy with dystonia and motor neuropathy (613724)	SCP2 (184755)	-	-	-	-	-	-
CNP48	1	62114006	62118187	4181	MIX	1/3	0.2580	-	-	Known	-	-	-	-	-	-	-	-
CNVR_1_15	1	62439230	62447302	8072	DEL	1	0.0098	PATJ	-	Known	-	-	-	-	-	-	-	-
CNP53	1	64842727	64851545	8818	DEL	1	0.0119	-	-	Known	-	-	-	-	-	-	-	-
CNP59	1	72756113	72763370	7257	MIX	1/3	0.1977	-	-	Known	-	-	-	-	-	-	-	-
CNP60	1	72768916	72811148	42232	MIX	1/3	0.5588	-	-	Known	-	-	-	-	-	-	-	-
CNVR_1_17	1	75348750	75399380	50630	DEL	1	0.0098	-	-	Known	-	-	-	-	-	-	-	-
CNP10093	1	92579244	92584519	5275	DEL	1	0.0129	BTBD8	-	Known	-	-	-	-	-	-	-	-
CNVR_1_18	1	97747723	97798478	50755	DEL	1	0.0098	DPYD/DPYD-AS1	-	Known	Dihydropyrimidine dehydrogenase deficiency (274270)/ 5-fluorouracil toxicity (274270)	DPYD (612779)	-	-	-	-	-	-
CNVR_1_19	1	104109237	104303639	194402	MIX	1/3/4	0.1764	ACTG1P4/AMY1A/AMY1B/AMY1C/AMY2A/AMY2B	ACTG1P4/AMY1A/AMY1B/AMY1C/AMY2A	Known	-	-	-	-	-	-	-	-
CNVR_1_20	1	104919440	105015252	95812	DUP	3	0.0098	-	-	Known	-	-	-	-	-	-	-	-
CNVR_1_21	1	106012753	106022375	9622	MIX	0/1/3/4	0.3333	-	-	Known	-	-	-	-	-	-	-	-
CNP79	1	106019205	106022375	3170	DEL	0/1	0.6775	-	-	Known	-	-	CNP79	80	6	0.647178	rs1516163	6.944
CNP81	1	106309266	106315088	5822	DEL	1	0.0104	-	-	Known	-	-	-	-	-	-	-	-
CNP10109	1	107221718	107223482	1764	DEL	1	0.0117	-	-	Known	-	-	-	-	-	-	-	-
CNP84	1	108734235	108737496	3261	MIX	0/1/3	0.175	SLC25A24	SLC25A24	Known	Fontaine progeroid syndrome (612289)	SLC25A24 (608744)	-	-	-	-	-	-
CNP10111	1	108928460	108986197	57737	DEL	1	0.0263	-	-	Known	-	-	-	-	-	-	-	-
CNVR_1_22_CNP10112	1	109496854	109498145	1291	DEL	1	0.0294	CLCC1	-	Known	-	-	-	-	-	-	-	-
CNVR_1_23	1	110201579	110269854	68275	MIX	1/3/4	0.2156	GSTM1/GSTM2/GSTM4/GSTM5	GSTM1/GSTM2/GSTM5	Known	-	-	-	-	-	-	-	-
CNP88	1	110224384	110242953	18569	DEL	0/1	0.9216	GSTM1/GSTM2	GSTM1	Known	-	-	CNP88	98	0	-	-	-
CNVR_1_24_CNP91	1	111377565	111392067	14502	DEL	0/1	0.1372	-	-	Known	-	-	CNVR_1_24_CNP91	141	0	-	-	-
CNP94	1	112695674	112697390	1716	DEL	0/1	0.4742	-	-	Known	-	-	CNP94	185	4	0.646757	rs1837502	13.134
CNVR_1_25	1	112695964	112706218	10254	MIX	0/1/3	0.1274	-	-	Known	-	-	-	-	-	-	-	-
CNVR_1_26	1	144965769	145311536	345767	DUP	3	0.0196	LOC100996724/NBPF10/NBPF19/NBPF20/NBPF25P/NBPF9/NOTCH2NLA/NOTCH2NLB/NOTCH2NLC/NOTCH2NLR/PDE4DIP/SEC22B/SEC22B2/SEC22B3	LOC100996724/NBPF10/NBPF25P/NOTCH2NLA/NOTCH2NLB/NOTCH2NLC/NOTCH2NLR/PDE4DIP/SEC22B/SEC22B2/SEC22B3	Known	-	-	-	-	-	-	-	-
CNVR_1_27	1	146101239	147929336	1828097	DUP	3	0.0098	ACP6/BCL9/CHD1L/FMO5/GJA5/GJA8/GPR89B/LINC00624/LOC100132057/LOC100505824/LOC101927468/LOC728989/MIR5087/MIR6077/NBPF10/NBPF11/NBPF12/NBPF13P/NBPF19/NBPF20/PDE4DIPP1/PDIA3P1/PDZK1P1/PRKAB2/RNVU1-1/RNVU1-3/RNVU1-7/RNVU1-8	ACP6/BCL9/CHD1L/FMO5/GJA5/GJA8/GPR89B/LINC00624/LOC100132057/LOC100505824/LOC101927468/LOC728989/MIR5087/MIR6077/NBPF11/NBPF12/NBPF13P/PDE4DIPP1/PDIA3P1/PDZK1P1/PRKAB2/RNVU1-1/RNVU1-3/RNVU1-7/RNVU1-8	Known	Familial atrial fibrillation 11 (614049) / Atrial standstill, digenic (GJA5/SCN5A) (108770) ; Multiple types cataract 1 (116200)	GJA5 (121013) ; GJA8 (600897)	-	-	-	-	-	-
CNP104	1	149036524	149259416	222892	DEL	0/1	0.2079	LOC105369140/NBPF25P/RNU1-1/RNU1-2/RNU1-3/RNU1-4/RNVU1-17/RNVU1-18	LOC105369140/NBPF25P/RNU1-1/RNU1-2/RNU1-3/RNU1-4/RNVU1-17/RNVU1-18	Known	-	-	CNP104	3	0	-	-	-
CNVR_1_28_CNP109	1	152555706	152586594	30888	MIX	0/1/4	0.999	LCE3B/LCE3C	LCE3B/LCE3C	Known	-	-	-	-	-	-	-	-
CNP10140	1	152649112	152656542	7430	DEL	1	0.0120	-	-	Known	-	-	-	-	-	-	-	-
CNP110	1	152761923	152768700	6777	DEL	0/1	0.5148	-	-	Known	-	-	CNP110	141	9	0.88559	rs1888964	11.417
CNP10145	1	153673674	153693248	19574	DUP	3	0.1158	-	-	Known	-	-	-	-	-	-	-	-
CNVR_1_29_CNP10146	1	155189160	155201064	11904	DUP	4	0.0294	GBAP1	GBAP1	Known	-	-	-	-	-	-	-	-
CNP113	1	155661227	155663357	2130	DEL	0/1	0.1039	DAP3	-	Known	-	-	CNP113	26	6	0.447456	rs16836868	149.359
CNP114	1	158516996	158520417	3421	MIX	1/3	0.0210	OR6Y1	OR6Y1	Known	-	-	-	-	-	-	-	-
CNVR_1_30	1	159923110	159933261	10151	DEL	1	0.0098	LINC01133/SLAMF9	LINC01133/SLAMF9	Known	-	-	-	-	-	-	-	-
CNVR_1_31_CNP118	1	161517938	161660040	142102	MIX	1/3/4/5/6	0.9607	FCGR2B/FCGR2C/FCGR3A/FCGR3B/HSPA7/RPL31P11	FCGR2B/FCGR2C/FCGR3A/FCGR3B/HSPA7/RPL31P11	Known	Resistance to Malaria (611162) / Susceptibility to systemic lupus erythematosus (152700) ; Autoimmune thrombocytopenic purpura (188030) ; Immunodeficiency 20, (615707) ; Alloimmune neonatal neutropenia	FCGR2B (604590) ; FCGR2C (612169) ; FCGR3A (146740) ; FCGR3B (610665)	-	-	-	-	-	-
CNP120	1	166184481	166194370	9889	DUP	3/4	0.0224	-	-	Known	-	-	-	-	-	-	-	-
CNP122	1	169233974	169241766	7792	DEL	0/1	0.4459	NME7	-	Known	-	-	CNP122	114	14	0.831407	rs12123168	17.037
CNVR_1_32_CNP124	1	174796556	174802451	5895	DEL	0/1	0.3137	RABGAP1L	-	Known	-	-	CNVR_1_32_CNP124	42	2	1	rs10912849	83.476
CNP128	1	179330528	179333315	2787	DEL	0/1	0.1667	-	-	Known	-	-	CNP128	102	2	0.21483	rs9804166	30.354
CNP10176	1	189027223	189031363	4140	DEL	1	0.0117	-	-	Known	-	-	-	-	-	-	-	-
CNVR_1_33	1	189417578	189432824	15246	DEL	1	0.0098	-	-	Known	-	-	-	-	-	-	-	-
CNVR_1_34	1	191058383	191091388	33005	DUP	4	0.0098	-	-	Known	-	-	-	-	-	-	-	-
CNVR_1_35	1	194430831	194448234	17403	DEL	1	0.0098	-	-	Known	-	-	-	-	-	-	-	-
CNVR_1_36_CNP10187	1	194938079	194947468	9389	DEL	1	0.0490	-	-	Known	-	-	CNVR_1_36_CNP10187	122	2	0.2435	rs339597	24.067
CNP145	1	195409705	195415745	6040	MIX	1/4	0.0714	-	-	Known	-	-	-	-	-	-	-	-
CNVR_1_37	1	196705045	196909645	204600	MIX	0/1/3	0.7058	CFH/CFHR1/CFHR3/CFHR4	CFHR1/CFHR3/CFHR4	Known	Basal laminar drusen (126700) / Complement factor H deficiency (609814)/ Susceptibility to atypical hemolytic uremic syndrome 1 (235400) / Age-related macular degeneration 4 (610698) ; Susceptibility to atypical hemolytic uremic syndrome (235400) / Reduced risk of age-related macular degeneration (603075) ; Susceptibility to atypical hemolytic uremic syndrome (235400) / Reduced risk of age-relate…	CFH (134370) ; CFHR1 (134371) ; CFHR3 (605336)	-	-	-	-	-	-
CNP147	1	196731035	196802072	71037	DEL	0/1	0.58	CFHR1/CFHR3	CFHR1/CFHR3	Known	Susceptibility to atypical hemolytic uremic syndrome 1 (235400) / Reduced risk of age-related macular degeneration (603075) ; Susceptibility to atypical hemolytic uremic syndrome 1 (235400) / Reduced risk of age-related macular degeneration (603075)	CFHR1 (134371) ; CFHR3 (605336)	CNP147	69	13	0.97945	rs7542235	21.541
CNP148	1	196823317	196901749	78432	DEL	0/1	0.0495	CFHR4	CFHR4	Known	-	-	CNP148	52	0	-	-	-
CNP10199	1	198948599	198956585	7986	DUP	3	0.0107	-	-	Known	-	-	-	-	-	-	-	-
CNVR_1_38_CNP151	1	199111426	199114390	2964	DEL	0/1	0.3627	-	-	Known	-	-	CNVR_1_38_CNP151	87	5	0.678858	rs322896	18.076
CNVR_1_39	1	203932890	203945625	12735	DEL	1	0.0098	-	-	Known	-	-	-	-	-	-	-	-
CNVR_1_40	1	208445719	208456937	11218	DUP	3	0.0196	-	-	Known	-	-	-	-	-	-	-	-
CNP158	1	210081613	210083984	2371	DEL	0/1	0.8737	-	-	Known	-	-	CNP158	108	13	0.806833	rs6667057	9.587
CNVR_1_41_CNP10203	1	210604746	210612528	7782	DEL	1	0.0098	HHAT	-	Known	-	-	-	-	-	-	-	-
CNP160	1	215493469	215499104	5635	DEL	1	0.0108	-	-	Known	-	-	-	-	-	-	-	-
CNP164	1	223017325	223023604	6279	MIX	1/3	0.1041	DISP1	-	Known	-	-	-	-	-	-	-	-
CNP10211	1	225659217	225684196	24979	DUP	3	0.0098	ENAH	-	Known	-	-	-	-	-	-	-	-
CNP168	1	229816856	229820196	3340	DEL	0/1	0.54	-	-	Known	-	-	CNP168	118	10	0.633826	rs11581050	13.860
CNP174	1	238852267	238856094	3827	MIX	0/1/3	0.6944	-	-	Known	-	-	-	-	-	-	-	-
CNVR_1_42	1	246369598	246384914	15316	DEL	1	0.0098	SMYD3	-	Known	-	-	-	-	-	-	-	-
CNVR_1_43	1	248286834	248434821	147987	DUP	3	0.0098	OR2M2/OR2M3/OR2M4/OR2M5	OR2M2/OR2M3/OR2M4/OR2M5	Known	-	-	-	-	-	-	-	-
CNP180	1	248621159	248635721	14562	DUP	3/4	0.2856	-	-	Known	-	-	-	-	-	-	-	-
CNP182	1	248749194	248797213	48019	DEL	0/1	0.1274	OR2T10/OR2T11	OR2T10/OR2T11	Known	-	-	CNP182	25	3	0.292571	rs2387793	11.344
CNP183	1	248867244	248872658	5414	DEL	1	0.06	-	-	Known	-	-	CNP183	16	0	-	-	-
CNVR_2_1_CNP186	2	4213864	4224019	10155	MIX	0/1/3	0.2647	-	-	Known	-	-	-	-	-	-	-	-
CNP10245	2	10702520	10704855	2335	MIX	1/3	0.0322	-	-	Known	-	-	-	-	-	-	-	-
CNVR_2_2	2	13202665	13280249	77584	DUP	3	0.0196	-	-	Known	-	-	-	-	-	-	-	-
CNVR_2_3_CNP10247	2	14706269	14710093	3824	DEL	0/1	0.0392	-	-	Known	-	-	CNVR_2_3_CNP10247	106	0	-	-	-
CNVR_2_4	2	18836828	18888963	52135	DEL	1	0.0098	-	-	Known	-	-	-	-	-	-	-	-
CNVR_2_5	2	22956783	23171228	214445	DEL	1	0.0098	-	-	Known	-	-	-	-	-	-	-	-
CNVR_2_6	2	24601471	24611727	10256	DEL	0/1	0.0196	-	-	Known	-	-	-	-	-	-	-	-
CNP200	2	24606982	24611128	4146	DEL	0/1	0.0348	-	-	Known	-	-	-	-	-	-	-	-
CNP10259	2	29641874	29644222	2348	DEL	1	0.0107	ALK	-	Known	Susceptibility to neuroblastoma 3 (613014)	ALK (105590)	-	-	-	-	-	-
CNVR_2_7	2	30983695	30988148	4453	DUP	4	0.0098	CAPN13	-	Known	-	-	-	-	-	-	-	-
CNVR_2_8	2	34335895	34422281	86386	DEL	1	0.0098	LINC01317	-	Known	-	-	-	-	-	-	-	-
CNVR_2_9_CNP207	2	34699315	34741027	41712	MIX	0/1/3	0.4313	-	-	Known	-	-	-	-	-	-	-	-
CNVR_2_10	2	35521369	35637167	115798	DEL	1	0.0784	-	-	Known	-	-	CNVR_2_10	111	0	-	-	-
CNP209	2	35581995	35605170	23175	DEL	1	0.0784	-	-	Known	-	-	CNP209	101	0	-	-	-
CNP211	2	35977790	35987947	10157	DEL	0/1	0.7312	-	-	Known	-	-	CNP211	160	10	1	rs4016189	10.667
CNVR_2_11	2	37905975	37934470	28495	DUP	3	0.0196	-	-	Known	-	-	-	-	-	-	-	-
CNP215	2	38873799	38876600	2801	MIX	1/3	0.0229	-	-	Known	-	-	-	-	-	-	-	-
CNP10274	2	38955862	38972281	16419	DUP	4	0.0108	GALM/SRSF7	-	Known	-	-	-	-	-	-	-	-
CNP10276	2	40764167	40768902	4735	DUP	4	0.0140	-	-	Known	-	-	-	-	-	-	-	-
CNVR_2_12_CNP216	2	41238443	41245887	7444	DEL	1	0.1078	-	-	Known	-	-	CNVR_2_12_CNP216	122	0	-	-	-
CNP10279	2	42447357	42452613	5256	DUP	3	0.0202	EML4	-	Known	-	-	-	-	-	-	-	-
CNVR_2_13	2	44564517	44631600	67083	DEL	1	0.0098	CAMKMT/PREPL	CAMKMT/PREPL	Known	Congenital myasthenic syndrome 22 (616224)	PREPL (609557)	-	-	-	-	-	-
CNP10280	2	44826839	44828735	1896	DEL	1	0.0113	CAMKMT	-	Known	-	-	-	-	-	-	-	-
CNP221	2	49535768	49541190	5422	DEL	1	0.0116	-	-	Known	-	-	-	-	-	-	-	-
CNVR_2_14	2	50501406	50513059	11653	DEL	1	0.0098	NRXN1	-	Known	Pitt-Hopkins-like syndrome 2 (614325) / Susceptibility to schizophrenia 17 (614332)	NRXN1 (600565)	-	-	-	-	-	-
CNVR_2_15	2	51517040	51525025	7985	DEL	1	0.0098	LOC730100	-	Known	-	-	-	-	-	-	-	-
CNVR_2_16_CNP223	2	52754467	52781542	27075	MIX	0/1/3	0.3823	-	-	Known	-	-	-	-	-	-	-	-
CNP225	2	55914790	55938579	23789	DUP	3	0.0198	PNPT1	PNPT1	Known	Combined oxidative phosphorylation deficiency 13 (614932) / Autosomal recessive deafness 70 (614934)	PNPT1 (610316)	-	-	-	-	-	-
CNP10292	2	56325446	56328028	2582	DEL	1	0.0098	-	-	Known	-	-	-	-	-	-	-	-
CNVR_2_17	2	56720885	56746524	25639	DUP	3	0.0098	-	-	Known	-	-	-	-	-	-	-	-
CNVR_2_18	2	57008880	57041056	32176	DEL	1	0.0098	-	-	Known	-	-	-	-	-	-	-	-
CNVR_2_19	2	66077241	66249560	172319	DEL	1	0.0098	-	-	Novel	-	-	-	-	-	-	-	-
CNP10311	2	78702076	78721902	19826	DEL	1	0.0099	-	-	Known	-	-	-	-	-	-	-	-
CNVR_2_20	2	81357622	81431896	74274	DEL	1	0.0098	-	-	Known	-	-	-	-	-	-	-	-
CNP10315	2	81812181	81816294	4113	DEL	1	0.0102	-	-	Known	-	-	-	-	-	-	-	-
CNVR_2_21	2	87250495	88052330	801835	MIX	1/3	0.0784	CYTOR/LOC285074/LOC730268/MIR4435-1/MIR4435-2/MIR4771-1/MIR4771-2/PLGLB1/PLGLB2	CYTOR/LOC285074/LOC730268/MIR4435-1/MIR4435-2/MIR4771-1/MIR4771-2/PLGLB1/PLGLB2	Known	-	-	-	-	-	-	-	-
CNP248	2	87373893	87413992	40099	MIX	1/3	0.0430	-	-	Known	-	-	-	-	-	-	-	-
CNP250	2	87514379	87522942	8563	MIX	0/1/3/4	0.7472	-	-	Known	-	-	-	-	-	-	-	-
CNP251	2	87555313	87558261	2948	MIX	1/3	0.08	-	-	Known	-	-	-	-	-	-	-	-
CNP253	2	87819818	87827978	8160	MIX	0/1/3	0.6097	CYTOR	-	Known	-	-	-	-	-	-	-	-
CNP10324	2	87887217	87971885	84668	MIX	1/3	0.0322	MIR4435-1/MIR4435-2	MIR4435-1/MIR4435-2	Known	-	-	-	-	-	-	-	-
CNVR_2_22	2	89565216	90321397	756181	MIX	1/3	0.0882	-	-	Known	-	-	-	-	-	-	-	-
CNP257	2	89999062	90274766	275704	MIX	1/3	0.1176	-	-	Known	-	-	-	-	-	-	-	-
CNVR_2_23	2	97744347	98025647	281300	MIX	1/3	0.0392	ANKRD36/FAHD2B/LOC100506076/LOC100506123	ANKRD36/FAHD2B/LOC100506076/LOC100506123	Known	-	-	-	-	-	-	-	-
CNP262	2	98140747	98161710	20963	DEL	0/1	0.8	ANKRD36B	-	Known	-	-	CNP262	20	7	0.978314	rs6718109	14.153
CNP10352	2	102396959	102400332	3373	DUP	3	0.0105	MAP4K4	-	Known	-	-	-	-	-	-	-	-
CNP10354	2	106348112	106351211	3099	DEL	1	0.0106	-	-	Known	-	-	-	-	-	-	-	-
CNVR_2_24_CNP267	2	106880713	106885357	4644	DEL	0/1	0.5980	-	-	Known	-	-	CNVR_2_24_CNP267	74	6	0.938122	rs4676155	2.715
CNVR_2_25	2	112050882	112196233	145351	DUP	3	0.0098	MIR4435-1/MIR4435-2/MIR4435-2HG	MIR4435-1/MIR4435-2	Known	-	-	-	-	-	-	-	-
CNP276	2	115396421	115400999	4578	MIX	1/3	0.0425	DPP10	-	Known	-	-	-	-	-	-	-	-
CNP10365	2	115536316	115542070	5754	DEL	1	0.0101	DPP10	-	Known	-	-	-	-	-	-	-	-
CNP10375	2	128821872	128826936	5064	DUP	3	0.0113	-	-	Known	-	-	-	-	-	-	-	-
CNVR_2_26_CNP284	2	129638478	129640329	1851	DEL	0/1	0.0784	-	-	Known	-	-	CNVR_2_26_CNP284	124	0	-	-	-
CNP10378	2	130242500	130246833	4333	DEL	1	0.0125	-	-	Known	-	-	-	-	-	-	-	-
CNP286	2	130549275	130559246	9971	DEL	1	0.0215	-	-	Known	-	-	-	-	-	-	-	-
CNVR_2_27	2	130599639	130665622	65983	DUP	3	0.0098	LINC02572	LINC02572	Known	-	-	-	-	-	-	-	-
CNP287	2	130793883	130823235	29352	MIX	0/1/3	0.8837	FAR2P1	FAR2P1	Known	-	-	-	-	-	-	-	-
CNP10382	2	131641440	131643828	2388	DUP	4	0.0235	ARHGEF4	-	Known	-	-	-	-	-	-	-	-
CNP289	2	132222008	132226368	4360	MIX	0/1/3	0.2307	-	-	Known	-	-	-	-	-	-	-	-
CNVR_2_28	2	133280699	133302575	21876	DUP	3	0.0098	GPR39	-	Known	-	-	-	-	-	-	-	-
CNP290	2	133281332	133284266	2934	DUP	3	0.0098	GPR39	-	Known	-	-	-	-	-	-	-	-
CNVR_2_29_CNP296	2	146864404	146866934	2530	MIX	0/1/3/4	0.7647	-	-	Known	-	-	-	-	-	-	-	-
CNP10398	2	151031451	151037732	6281	DEL	1	0.0142	-	-	Known	-	-	-	-	-	-	-	-
CNP10403	2	159710696	159730096	19400	DUP	3	0.0137	-	-	Known	-	-	-	-	-	-	-	-
CNVR_2_30	2	159866970	159977433	110463	DEL	1	0.0098	TANC1	-	Known	-	-	-	-	-	-	-	-
CNP10405	2	164643488	164645126	1638	DEL	0/1	0.1489	-	-	Known	-	-	CNP10405	71	3	0.520079	rs17809516	28.741
CNP313	2	172834843	172840385	5542	DUP	3	0.0114	HAT1	-	Known	-	-	-	-	-	-	-	-
CNP315	2	174592947	174597568	4621	MIX	1/3	0.1555	-	-	Known	-	-	-	-	-	-	-	-
CNVR_2_31	2	177858517	177876881	18364	DEL	1	0.0196	-	-	Known	-	-	-	-	-	-	-	-
CNP319	2	180067192	180079144	11952	MIX	0/1/3	0.6022	SESTD1	-	Known	-	-	-	-	-	-	-	-
CNVR_2_32	2	180413361	180422137	8776	DEL	1	0.0784	ZNF385B	-	Known	-	-	-	-	3	0.704062	rs11889308	9.971
CNP320	2	180418211	180422137	3926	DEL	1	0.0842	ZNF385B	-	Known	-	-	CNP320	158	3	0.865057	rs11889308	14.821
CNP323	2	184085788	184089146	3358	DEL	1	0.0612	-	-	Known	-	-	CNP323	74	0	-	-	-
CNP10417	2	184794514	184802441	7927	DEL	1	0.0404	-	-	Known	-	-	CNP10417	72	0	-	-	-
CNVR_2_33	2	185104677	185220911	116234	DEL	1	0.0098	-	-	Known	-	-	-	-	-	-	-	-
CNP10426	2	194587156	194598372	11216	DUP	3	0.0104	-	-	Known	-	-	-	-	-	-	-	-
CNVR_2_34_CNP332	2	203295775	203312201	16426	DEL	1	0.0196	BMPR2	-	Known	Familial primary pulmonary hypertension 1 with or without HHT (178600) / Primary pulmonary hypertension fenfluramine or dexfenfluramine-associated (178600) / Pulmonary venoocclusive disease 1 (265450)	BMPR2 (600799)	-	-	-	-	-	-
CNP333	2	203899800	203902046	2246	DEL	1	0.1628	NBEAL1	-	Known	-	-	CNP333	30	4	0.530154	rs3845800	165.435
CNVR_2_35_CNP337	2	208355178	208359336	4158	MIX	0/1/3	0.2450	-	-	Known	-	-	-	-	-	-	-	-
CNVR_2_36	2	213087915	213192217	104302	DEL	1	0.0882	ERBB4	-	Known	Amyotrophic lateral sclerosis 19 (615515)	ERBB4 (600543)	CNVR_2_36	112	0	-	-	-
CNP340	2	213186549	213191812	5263	DEL	1	0.11	ERBB4	-	Known	Amyotrophic lateral sclerosis 19 (615515)	ERBB4 (600543)	CNP340	115	0	-	-	-
CNVR_2_37	2	213248317	213257243	8926	DEL	1	0.0098	ERBB4	-	Known	Amyotrophic lateral sclerosis 19 (615515)	ERBB4 (600543)	-	-	-	-	-	-
CNVR_2_38_CNP10445	2	226956763	226961418	4655	DEL	1	0.0392	-	-	Known	-	-	CNVR_2_38_CNP10445	99	0	-	-	-
CNVR_2_39	2	234943284	234955890	12606	DEL	1	0.0098	-	-	Known	-	-	-	-	-	-	-	-
CNVR_2_40	2	242915465	243089456	173991	DEL	1	0.0490	LINC01237/LINC01238/LINC01880/LINC01881/LOC285097	LINC01880/LINC01881/LOC285097	Known	-	-	CNVR_2_40	1	0	-	-	-
CNP10456	2	243021110	243034519	13409	MIX	1/3	0.0515	LINC01880/LINC01881	LINC01880/LINC01881	Known	-	-	-	-	-	-	-	-
CNP360	3	230022	232800	2778	DEL	0/1	0.4479	-	-	Known	-	-	CNP360	197	6	0.871929	rs17044266	2.077
CNVR_3_1	3	740486	919757	179271	DUP	3	0.0098	LINC01266	-	Known	-	-	-	-	-	-	-	-
CNVR_3_2	3	1669024	1675639	6615	DEL	1	0.0098	-	-	Known	-	-	-	-	-	-	-	-
CNP10460	3	1782522	1787585	5063	DEL	1	0.0109	-	-	Known	-	-	-	-	-	-	-	-
CNVR_3_3	3	4110569	4239847	129278	DEL	0	0.0098	-	-	Known	-	-	-	-	-	-	-	-
CNP364	3	4192639	4197015	4376	MIX	0/1/3	0.0430	-	-	Known	-	-	-	-	-	-	-	-
CNVR_3_4	3	6077171	6094918	17747	DEL	1	0.0098	-	-	Known	-	-	-	-	-	-	-	-
CNVR_3_5_CNP369	3	6651128	6655430	4302	DEL	0/1	0.2450	-	-	Known	-	-	CNVR_3_5_CNP369	61	7	0.82684	rs164722	3.951
CNVR_3_6	3	7905523	7913516	7993	DEL	1	0.0098	-	-	Known	-	-	-	-	-	-	-	-
CNVR_3_7	3	10438324	10454893	16569	DUP	4	0.0098	ATP2B2	-	Known	Autosomal recessive modifier of deafness 12 (601386)	ATP2B2 (108733)	-	-	-	-	-	-
CNP379	3	17529948	17544013	14065	MIX	1/3	0.1354	TBC1D5	-	Known	-	-	-	-	-	-	-	-
CNVR_3_8	3	19586750	19789988	203238	DUP	3	0.0098	-	-	Known	-	-	-	-	-	-	-	-
CNVR_3_9	3	26039520	26170711	131191	DEL	1	0.0098	-	-	Known	-	-	-	-	-	-	-	-
CNP385	3	26434124	26439343	5219	DEL	0/1	0.0537	-	-	Known	-	-	CNP385	120	4	0.511005	rs9869163	16.418
CNVR_3_10	3	35123075	35209116	86041	DUP	3	0.0098	LOC101928135	-	Known	-	-	-	-	-	-	-	-
CNVR_3_11	3	35807060	35941770	134710	DUP	3	0.0098	ARPP21	-	Known	-	-	-	-	-	-	-	-
CNP399	3	37982104	37986928	4824	DEL	0/1	0.0416	CTDSPL	-	Known	-	-	CNP399	78	4	0.517126	rs9878581	12.409
CNVR_3_12_CNP406	3	46801817	46859832	58015	DEL	0/1	0.1960	PRSS44P	PRSS44P	Known	-	-	CNVR_3_12_CNP406	45	0	-	-	-
CNVR_3_13_CNP413	3	53028375	53045925	17550	DEL	0/1	0.1960	SFMBT1	-	Known	-	-	CNVR_3_13_CNP413	26	5	0.844894	rs11712653	24.950
CNVR_3_14	3	60784222	60849404	65182	DEL	1	0.0098	FHIT	-	Known	-	-	-	-	-	-	-	-
CNVR_3_15	3	61126820	61188251	61431	DUP	3	0.0196	FHIT	-	Known	-	-	-	-	-	-	-	-
CNP10523	3	62712680	62715860	3180	DEL	1	0.0109	CADPS	-	Known	-	-	-	-	-	-	-	-
CNVR_3_16_CNP422	3	65189235	65210452	21217	DEL	0/1	0.0882	-	-	Known	-	-	CNVR_3_16_CNP422	102	2	0.304396	rs17349171	16.538
CNP10535	3	74148159	74151871	3712	MIX	1/3	0.0208	-	-	Known	-	-	-	-	-	-	-	-
CNVR_3_17_CNP429	3	75427107	75656071	228964	MIX	1/3	0.0490	FAM86DP/LINC02018	FAM86DP/LINC02018	Known	-	-	-	-	-	-	-	-
CNP431	3	75572549	75586805	14256	DEL	0/1	0.7245	-	-	Known	-	-	CNP431	44	3	0.333056	rs3009005	71.304
CNP432	3	75613174	75620895	7721	MIX	1/4	0.0259	-	-	Known	-	-	-	-	-	-	-	-
CNVR_3_18	3	82989273	83046849	57576	DEL	1	0.0098	-	-	Known	-	-	-	-	-	-	-	-
CNP437	3	84699793	84702136	2343	DEL	0	0.0151	LINC00971	-	Known	-	-	-	-	-	-	-	-
CNP10548	3	87892276	87902253	9977	DUP	4	0.0111	HTR1F	-	Known	-	-	-	-	-	-	-	-
CNP10549	3	89394592	89419381	24789	DEL	1	0.1275	EPHA3	-	Known	-	-	CNP10549	55	1	0.204447	rs4425279	59.745
CNP444	3	89671681	89674140	2459	MIX	1/3	0.0210	-	-	Known	-	-	-	-	-	-	-	-
CNVR_3_19	3	95702104	95716245	14141	DEL	1	0.0098	-	-	Known	-	-	-	-	-	-	-	-
CNP450	3	97887491	97919363	31872	DEL	0/1	0.8526	OR5H15	-	Known	-	-	CNP450	136	14	0.913924	rs13088168	18.687
CNVR_3_20	3	98934511	98951383	16872	DEL	0/1	0.1666	-	-	Known	-	-	CNVR_3_20	57	0	-	-	-
CNP451	3	98944458	98949421	4963	DEL	0/1	0.34	-	-	Known	-	-	CNP451	120	3	0.254482	rs11721251	38.580
CNVR_3_21	3	100294518	100442509	147991	DUP	3	0.0196	ADGRG7/TFG/TMEM45A	ADGRG7/TFG	Known	Hereditary motor and sensory neuropathy, Okinawa type (604484) / Autosomal recessive spastic paraplegia 57 (615658)	TFG (602498)	-	-	-	-	-	-
CNVR_3_22	3	106954966	107448937	493971	DUP	3	0.0098	BBX/CCDC54/DUBR/LINC00882/LINC01990/LOC101929579	BBX/CCDC54/DUBR/LINC00882/LINC01990/LOC101929579	Known	-	-	-	-	-	-	-	-
CNVR_3_23	3	108885139	108911546	26407	DEL	1	0.0098	LINC00488	LINC00488	Known	-	-	-	-	-	-	-	-
CNP10565	3	114024059	114026580	2521	DUP	3	0.0116	TIGIT	-	Known	-	-	-	-	-	-	-	-
CNP458	3	114660592	114668950	8358	DEL	0/1	0.1889	ZBTB20	-	Known	Primrose syndrome (259050)	ZBTB20 (606025)	CNP458	47	0	-	-	-
CNVR_3_24	3	118730932	118818041	87109	DUP	4	0.0098	IGSF11	IGSF11	Known	-	-	-	-	-	-	-	-
CNP10572	3	119351398	119353938	2540	DEL	1	0.0204	-	-	Known	-	-	-	-	-	-	-	-
CNVR_3_25_CNP10574	3	125446663	125466547	19884	MIX	1/4	0.0196	-	-	Known	-	-	-	-	-	-	-	-
CNP462	3	125673383	125675963	2580	DEL	0/1	0.4342	-	-	Known	-	-	CNP462	87	10	0.424853	rs7615952	23.980
CNVR_3_26_CNP463	3	125712270	125722332	10062	DEL	1	0.0784	-	-	Known	-	-	CNVR_3_26_CNP463	25	1	0.392857	rs1472675	20.780
CNVR_3_27_CNP468	3	128395490	128414161	18671	DUP	3/4	0.0294	-	-	Known	-	-	-	-	-	-	-	-
CNP469	3	129763698	129806236	42538	DEL	0/1	0.7143	ALG1L2	ALG1L2	Known	-	-	CNP469	73	0	-	-	-
CNP474	3	131992773	131995684	2911	DEL	0/1	0.4583	-	-	Known	-	-	CNP474	134	6	0.97404	rs9869080	9.041
CNVR_3_28	3	135889795	136332216	442421	DUP	3	0.0098	MSL2/PCCB/STAG1	MSL2/PCCB	Known	Propionicacidemia (606054) ; Autosomal dominant mental retardation 47 (617635)	PCCB (232050) ; STAG1 (604358)	-	-	-	-	-	-
CNVR_3_29	3	137030828	137043220	12392	DEL	1	0.0196	-	-	Known	-	-	-	-	-	-	-	-
CNVR_3_30	3	141820944	142086671	265727	DUP	3	0.0294	GK5/TFDP2/XRN1	GK5/TFDP2	Known	-	-	-	-	-	-	-	-
CNVR_3_31_CNP493	3	148963394	148968121	4727	DEL	1	0.0392	-	-	Known	-	-	CNVR_3_31_CNP493	38	0	-	-	-
CNVR_3_32	3	151493206	151545879	52673	DEL	1	0.0196	AADAC/AADACL2-AS1/AADACP1	AADAC	Known	-	-	-	-	-	-	-	-
CNVR_3_33_CNP10599	3	152347094	152357005	9911	DEL	1	0.0098	-	-	Known	-	-	-	-	-	-	-	-
CNP10602	3	157339388	157341682	2294	DEL	1	0.0111	-	-	Known	-	-	-	-	-	-	-	-
CNVR_3_34	3	162122645	162142705	20060	DEL	0/1	0.0588	-	-	Known	-	-	CNVR_3_34	42	0	-	-	-
CNVR_3_35_CNP505	3	162512657	162634315	121658	MIX	0/1/3/4	0.9411	-	-	Known	-	-	-	-	-	-	-	-
CNVR_3_36_CNP10616	3	165041112	165095753	54641	DEL	1	0.0490	LINC01322	-	Known	-	-	CNVR_3_36_CNP10616	18	0	-	-	-
CNVR_3_37_CNP512	3	165269120	165298576	29456	DEL	1	0.0196	-	-	Known	-	-	-	-	-	-	-	-
CNP514	3	166056741	166064820	8079	DEL	1	0.0365	-	-	Known	-	-	-	-	-	-	-	-
CNVR_3_38	3	171879451	171906615	27164	DEL	1	0.0098	FNDC3B	-	Known	-	-	-	-	-	-	-	-
CNVR_3_39	3	173235882	173289680	53798	DUP	3	0.0098	NLGN1	-	Known	-	-	-	-	-	-	-	-
CNVR_3_40	3	175888058	175916400	28342	DEL	1	0.0784	-	-	Known	-	-	CNVR_3_40	29	0	-	-	-
CNVR_3_41	3	186412860	186422138	9278	DEL	1	0.0098	-	-	Known	-	-	-	-	-	-	-	-
CNP526	3	186412861	186415520	2659	DEL	1	0.0117	-	-	Known	-	-	-	-	-	-	-	-
CNP536	3	192877962	192882903	4941	DEL	0/1	0.8726	-	-	Known	-	-	CNP536	99	11	1	rs12637945	3.844
CNVR_3_42	3	194238389	194269204	30815	DUP	3	0.0098	-	-	Known	-	-	-	-	-	-	-	-
CNVR_3_43	3	194542204	194573907	31703	DEL	1	0.0098	-	-	Known	-	-	-	-	-	-	-	-
CNVR_3_44	3	195383141	195482370	99229	MIX	1/3/4	0.2549	MIR570/MIR570HG/MUC20/MUC4/SDHAP2	MIR570/MIR570HG/MUC20/SDHAP2	Known	-	-	-	-	-	-	-	-
CNVR_3_45_CNP10647	3	197308289	197314822	6533	DEL	1	0.0098	-	-	Known	-	-	-	-	-	-	-	-
CNP540	3	197845216	197849705	4489	DEL	1	0.0540	-	-	Known	-	-	CNP540	26	0	-	-	-
CNP10649	4	3469443	3473639	4196	DUP	3	0.0568	DOK7	-	Known	Fetal akinesia deformation sequence (208150) / Congenital myasthenic syndrome 10 (254300)	DOK7 (610285)	-	-	-	-	-	-
CNVR_4_1	4	9370689	9509887	139198	MIX	1/3	0.0588	DEFB131A/USP17L6P	DEFB131A	Known	-	-	-	-	-	-	-	-
CNP548	4	9372301	9415831	43530	DUP	4	0.0116	-	-	Known	-	-	-	-	-	-	-	-
CNP550	4	9415832	9456976	41144	MIX	1/3	0.0543	DEFB131A	DEFB131A	Known	-	-	-	-	-	-	-	-
CNP551	4	9461230	9479345	18115	MIX	0/1/3	0.8585	-	-	Known	-	-	-	-	-	-	-	-
CNVR_4_2_CNP554	4	10214159	10250399	36240	MIX	0/1/3/4	0.999	-	-	Known	-	-	-	-	-	-	-	-
CNP10664	4	10272784	10274934	2150	DEL	1	0.0222	-	-	Known	-	-	-	-	-	-	-	-
CNVR_4_3_CNP555	4	10392354	10400668	8314	DEL	0/1	0.3823	-	-	Known	-	-	CNVR_4_3_CNP555	122	5	0.735543	rs4302457	5.381
CNP10671	4	15760071	15768467	8396	DEL	1	0.0104	-	-	Known	-	-	-	-	-	-	-	-
CNVR_4_4_CNP565	4	21372039	21376851	4812	DEL	1	0.0196	KCNIP4	-	Known	-	-	-	-	-	-	-	-
CNVR_4_5	4	21450943	21467397	16454	DEL	1	0.0098	KCNIP4/MIR7978	MIR7978	Known	-	-	-	-	-	-	-	-
CNVR_4_6	4	25557556	25573873	16317	DUP	3	0.0098	LOC101929161	LOC101929161	Known	-	-	-	-	-	-	-	-
CNP573	4	32479000	32482798	3798	DEL	0/1	0.3226	-	-	Known	-	-	CNP573	82	2	0.402139	rs11935790	20.473
CNP574	4	33379136	33386186	7050	DEL	1	0.0412	-	-	Known	-	-	CNP574	62	1	0.214621	rs7667680	21.980
CNVR_4_7_CNP575	4	34779025	34845629	66604	MIX	0/1/3/4	0.7745	-	-	Known	-	-	-	-	-	-	-	-
CNP10692	4	35848351	35851407	3056	DEL	1	0.0111	-	-	Known	-	-	-	-	-	-	-	-
CNVR_4_8	4	38841353	39120619	279266	DUP	3	0.0098	FAM114A1/KLHL5/MIR574/TLR6/TMEM156	FAM114A1/KLHL5/MIR574/TLR6/TMEM156	Novel	-	-	-	-	-	-	-	-
CNP10694	4	39586561	39589162	2601	DEL	1	0.0129	SMIM14/UGDH-AS1	-	Known	-	-	-	-	-	-	-	-
CNP10695	4	39704409	39713333	8924	DEL	1	0.0109	UBE2K	-	Known	-	-	-	-	-	-	-	-
CNP10700	4	43738998	43741870	2872	DEL	1	0.0116	-	-	Known	-	-	-	-	-	-	-	-
CNP581	4	44021885	44025746	3861	DEL	1	0.0111	LINC02475	-	Known	-	-	-	-	-	-	-	-
CNVR_4_9_CNP10701	4	44326266	44332944	6678	DEL	1	0.0098	KCTD8	-	Known	-	-	-	-	-	-	-	-
CNP10705	4	48979634	48993377	13743	DUP	3	0.0202	CWH43	CWH43	Known	-	-	-	-	-	-	-	-
CNP10706	4	54070961	54080242	9281	DUP	3	0.0106	SCFD2	-	Known	-	-	-	-	-	-	-	-
CNP10711	4	59974071	59988095	14024	DUP	3	0.0306	-	-	Known	-	-	-	-	-	-	-	-
CNP10712	4	60324949	60330445	5496	DUP	3	0.02	-	-	Known	-	-	-	-	-	-	-	-
CNP596	4	63669936	63671662	1726	MIX	0/1/4	0.3158	-	-	Known	-	-	-	-	-	-	-	-
CNVR_4_10_CNP597	4	64697469	64708258	10789	DEL	0/1	0.2647	-	-	Known	-	-	CNVR_4_10_CNP597	41	4	0.971525	rs17637374	26.160
CNVR_4_11	4	69198403	69582483	384080	MIX	0/1/3/4	0.3921	TMPRSS11E/UGT2B15/UGT2B17/YTHDC1	TMPRSS11E/UGT2B15/UGT2B17/YTHDC1	Known	Osteoporosis bone mineral density QTL 12 (612560)	UGT2B17 (601903)	-	-	-	-	-	-
CNP602	4	69282205	69288142	5937	DEL	0/1	0.7209	-	-	Known	-	-	CNP602	20	0	-	-	-
CNP603	4	69360488	69485979	125491	DEL	0/1	0.551	TMPRSS11E/UGT2B17	UGT2B17	Known	Osteoporosis bone mineral density QTL 12 (612560)	UGT2B17 (601903)	CNP603	35	0	-	-	-
CNVR_4_12	4	69671388	69709602	38214	DEL	1	0.0588	UGT2B10	UGT2B10	Known	-	-	CNVR_4_12	23	0	-	-	-
CNVR_4_13_CNP605	4	70127644	70278449	150805	MIX	0/1/4	0.2941	UGT2B28	UGT2B28	Known	-	-	-	-	-	-	-	-
CNP10737	4	73420838	73425312	4474	MIX	1/3	0.0206	ADAMTS3	-	Known	Hennekam lymphangiectasia-lymphedema syndrome 3 (618154)	ADAMTS3 (605011)	-	-	-	-	-	-
CNP10739	4	75081112	75082206	1094	DEL	1	0.0115	MTHFD2L	-	Known	-	-	-	-	-	-	-	-
CNP10740	4	77289784	77292366	2582	DEL	1	0.0125	CCDC158	-	Known	-	-	-	-	-	-	-	-
CNVR_4_14	4	78745640	78976573	230933	DUP	3	0.0098	MRPL1	MRPL1	Known	-	-	-	-	-	-	-	-
CNVR_4_15_CNP10746	4	83637368	83641826	4458	DEL	1	0.0196	SCD5	-	Known	-	-	-	-	-	-	-	-
CNVR_4_16_CNP620	4	86976094	86980089	3995	DEL	0/1	0.2647	MAPK10	-	Known	-	-	CNVR_4_16_CNP620	56	3	0.502069	rs17008675	5.693
CNP10756	4	92473314	92478321	5007	DEL	1	0.0111	CCSER1	-	Known	-	-	-	-	-	-	-	-
CNVR_4_17	4	97655592	97689138	33546	DEL	1	0.0098	LINC02267	-	Known	-	-	-	-	-	-	-	-
CNP638	4	98172414	98185132	12718	DEL	1	0.03	-	-	Known	-	-	-	-	-	-	-	-
CNVR_4_18_CNP641	4	104206814	104247934	41120	DEL	1	0.0196	-	-	Known	-	-	-	-	-	-	-	-
CNVR_4_19	4	104487285	104598947	111662	DUP	3	0.0098	TACR3	-	Known	Hypogonadotropic hypogonadism 11 with or without anosmia (614840)	TACR3 (162332)	-	-	-	-	-	-
CNP646	4	106942927	106946435	3508	DEL	1	0.0244	LOC101929577	LOC101929577	Known	-	-	-	-	-	-	-	-
CNVR_4_20_CNP10769	4	108065751	108076533	10782	MIX	1/4	0.0392	-	-	Known	-	-	-	-	-	-	-	-
CNP652	4	108511755	108514498	2743	DEL	1	0.0225	-	-	Known	-	-	-	-	-	-	-	-
CNVR_4_21	4	111003986	111005006	1020	DEL	1	0.0196	ELOVL6	-	Known	-	-	-	-	-	-	-	-
CNVR_4_22_CNP657	4	112297415	112309704	12289	DEL	1	0.0882	-	-	Known	-	-	CNVR_4_22_CNP657	51	0	-	-	-
CNVR_4_23	4	114352880	114361886	9006	DEL	1	0.0098	-	-	Known	-	-	-	-	-	-	-	-
CNVR_4_24_CNP662	4	115175323	115186565	11242	MIX	0/1/4	0.8137	-	-	Known	-	-	-	-	-	-	-	-
CNP663	4	115508166	115510454	2288	MIX	0/1/3	0.3478	-	-	Known	-	-	-	-	-	-	-	-
CNP10779	4	116172607	116176125	3518	DEL	1	0.1124	-	-	Known	-	-	-	-	-	-	-	-
CNVR_4_25	4	116172610	116180370	7760	DEL	0/1	0.0686	-	-	Known	-	-	CNVR_4_25	37	1	0.300613	rs10212687	64.070
CNVR_4_26	4	117338876	117408598	69722	DEL	1	0.0098	-	-	Known	-	-	-	-	-	-	-	-
CNP10780	4	117647117	117649553	2436	MIX	1/4	0.0349	-	-	Known	-	-	-	-	-	-	-	-
CNVR_4_27	4	122281972	122285135	3163	DEL	1	0.1078	QRFPR	-	Known	-	-	CNVR_4_27	60	0	-	-	-
CNVR_4_28	4	125253160	125325694	72534	DEL	1	0.0392	-	-	Known	-	-	CNVR_4_28	24	1	0.337214	rs17008012	32.578
CNVR_4_29	4	135432783	135519893	87110	DUP	3	0.0098	LINC02462	-	Known	-	-	-	-	-	-	-	-
CNVR_4_30	4	138089546	138095121	5575	DEL	0	0.0784	LINC02511	-	Known	-	-	-	-	1	0.228088	rs7673343	41.070
CNP682	4	138092195	138093414	1219	DEL	0/1	0.4891	LINC02511	-	Known	-	-	CNP682	111	5	0.447089	rs973877	14.949
CNVR_4_31_CNP10798	4	138182433	138191970	9537	DEL	1	0.0098	-	-	Known	-	-	-	-	-	-	-	-
CNVR_4_32	4	143794071	143800973	6902	DEL	1	0.0098	-	-	Known	-	-	-	-	-	-	-	-
CNVR_4_33	4	144842637	144943609	100972	DEL	1	0.0098	GYPB/LOC101927636	GYPB	Known	Blood group, Ss (111740) / Resistance to malaria (611162)	GYPB (617923)	-	-	-	-	-	-
CNP10807	4	144920574	144924937	4363	DEL	1	0.0108	GYPB	-	Known	Blood group, Ss (111740) / Resistance to malaria (611162)	GYPB (617923)	-	-	-	-	-	-
CNP10809	4	145001475	145013048	11573	DEL	1	0.0408	-	-	Known	-	-	CNP10809	57	0	-	-	-
CNVR_4_34	4	151858424	151884310	25886	DEL	1	0.0490	LRBA	-	Known	Immunodeficiency, common variable, 8, with autoimmunity (614700)	LRBA (606453)	CNVR_4_34	21	1	0.42522	rs25461	39.301
CNP699	4	151876351	151884298	7947	DEL	1	0.0505	LRBA	-	Known	Immunodeficiency, common variable, 8, with autoimmunity (614700)	LRBA (606453)	CNP699	35	2	0.531136	rs25461	57.228
CNP10814	4	152791529	152794699	3170	DEL	1	0.0645	-	-	Known	-	-	CNP10814	153	1	0.231351	rs17027958	8.890
CNP10815	4	152990286	152992741	2455	DEL	1	0.0610	-	-	Known	-	-	CNP10815	128	1	0.467532	rs17028563	1.389
CNVR_4_35_CNP704	4	156594268	156597995	3727	MIX	1/3	0.0490	GUCY1A1	-	Known	Moyamoya 6 with achalasia (615750)	GUCY1A1 (139396)	-	-	-	-	-	-
CNP10824	4	156968683	156973209	4526	DEL	1	0.0107	-	-	Known	-	-	-	-	-	-	-	-
CNP709	4	158729559	158731378	1819	DEL	1	0.0105	-	-	Known	-	-	-	-	-	-	-	-
CNP712	4	161052770	161067119	14349	DUP	3	0.0099	-	-	Known	-	-	-	-	-	-	-	-
CNVR_4_36	4	161850031	161874000	23969	DEL	1	0.0098	-	-	Known	-	-	-	-	-	-	-	-
CNVR_4_37	4	161880017	161884919	4902	DEL	0/1	0.0980	-	-	Known	-	-	CNVR_4_37	59	1	0.321376	rs4444780	33.151
CNP10836	4	163954461	163957430	2969	DEL	1	0.0227	-	-	Known	-	-	-	-	-	-	-	-
CNVR_4_38	4	168614964	168627413	12449	DEL	1	0.0294	-	-	Known	-	-	-	-	-	-	-	-
CNVR_4_39	4	168813876	168998928	185052	MIX	1/3	0.0196	-	-	Known	-	-	-	-	-	-	-	-
CNP10843	4	168818442	168844106	25664	MIX	1/3	0.0198	-	-	Known	-	-	-	-	-	-	-	-
CNVR_4_40_CNP724	4	172374884	172380371	5487	MIX	0/1/3/4	0.7745	-	-	Known	-	-	-	-	-	-	-	-
CNP726	4	173424947	173428643	3696	DEL	0/1	0.9495	GALNTL6	-	Known	-	-	CNP726	83	6	0.941154	rs7656178	26.603
CNP10850	4	178375794	178386510	10716	DEL	1	0.0215	-	-	Known	-	-	-	-	-	-	-	-
CNVR_4_41_CNP10852	4	178596531	178613260	16729	DEL	1	0.0196	-	-	Known	-	-	-	-	-	-	-	-
CNVR_4_42	4	179642221	179668337	26116	DEL	1	0.0098	-	-	Known	-	-	-	-	-	-	-	-
CNVR_4_43	4	180084268	182157894	2073626	DEL	1	0.0294	LINC00290	LINC00290	Known	-	-	-	-	-	-	-	-
CNP10857	4	184986009	184989191	3182	DUP	4	0.0118	-	-	Known	-	-	-	-	-	-	-	-
CNVR_4_44	4	189850293	190384441	534148	DUP	3	0.0098	-	-	Known	-	-	-	-	-	-	-	-
CNP741	4	190195118	190199264	4146	MIX	0/1/3	0.5385	-	-	Known	-	-	-	-	-	-	-	-
CNVR_5_1	5	698370	833628	135258	MIX	0/1/3/4	0.2058	ZDHHC11/ZDHHC11B	ZDHHC11B	Known	-	-	-	-	-	-	-	-
CNVR_5_2	5	3949208	3969857	20649	DEL	1	0.0098	-	-	Known	-	-	-	-	-	-	-	-
CNVR_5_3	5	5678996	5680901	1905	DEL	1	0.0098	-	-	Known	-	-	-	-	-	-	-	-
CNVR_5_4	5	9902372	9926687	24315	DEL	1	0.0490	LINC02112	LINC02112	Known	-	-	CNVR_5_4	70	0	-	-	-
CNP10886	5	10527501	10531998	4497	DUP	4	0.0341	-	-	Known	-	-	-	-	-	-	-	-
CNP10887	5	11128478	11131114	2636	DUP	4	0.0154	CTNND2	-	Known	-	-	-	-	-	-	-	-
CNVR_5_5	5	12669546	12739608	70062	DEL	1	0.0196	LINC01194	-	Known	-	-	-	-	-	-	-	-
CNVR_5_6	5	12800888	12820076	19188	DUP	4	0.0098	LINC01194	-	Known	-	-	-	-	-	-	-	-
CNP758	5	12815780	12826650	10870	DEL	0/1	0.6948	-	-	Known	-	-	CNP758	52	7	0.319885	rs13163249	30.589
CNVR_5_7	5	13362775	13382543	19768	DEL	1	0.0196	-	-	Known	-	-	-	-	-	-	-	-
CNVR_5_8	5	13798818	14170256	371438	DUP	3	0.0098	DNAH5/TRIO	DNAH5/TRIO	Known	Primary ciliary dyskinesia 3 with or without situs inversus (608644)	DNAH5 (603335)	-	-	-	-	-	-
CNP761	5	14312802	14316381	3579	DEL	1	0.0126	TRIO	-	Known	Autosomal dominant mental retardation 44 (617061)	TRIO (601893)	-	-	-	-	-	-
CNP766	5	15719218	15720597	1379	DEL	1	0.1075	FBXL7	-	Known	-	-	CNP766	81	3	0.741427	rs13174706	50.445
CNP10896	5	17347702	17356239	8537	DUP	3	0.0105	-	-	Known	-	-	-	-	-	-	-	-
CNVR_5_9	5	17481598	17515801	34203	DEL	1	0.0098	LINC02218	-	Known	-	-	-	-	-	-	-	-
CNP769	5	17510468	17515801	5333	MIX	1/3	0.0638	-	-	Known	-	-	-	-	-	-	-	-
CNVR_5_10_CNP770	5	17601553	17674304	72751	DEL	1	0.0294	H3.Y	H3.Y	Known	-	-	-	-	-	-	-	-
CNVR_5_11	5	20575312	20630670	55358	DUP	3	0.0098	CDH18/LINC02146/LINC02241	CDH18/LINC02146/LINC02241	Known	-	-	-	-	-	-	-	-
CNVR_5_12	5	21417158	21441064	23906	DEL	1	0.0098	-	-	Known	-	-	-	-	-	-	-	-
CNP779	5	28218887	28222689	3802	DEL	0/1	0.0769	-	-	Known	-	-	CNP779	71	1	0.767522	rs10062794	4.618
CNP10915	5	29625318	29635160	9842	DUP	3	0.01	-	-	Known	-	-	-	-	-	-	-	-
CNVR_5_13_CNP10917	5	32107083	32158455	51372	DUP	3	0.0196	GOLPH3/PDZD2	-	Known	-	-	-	-	-	-	-	-
CNVR_5_14	5	34187713	34229721	42008	DUP	4	0.0098	C1QTNF3/LOC646652	LOC646652	Known	-	-	-	-	-	-	-	-
CNP790	5	38145046	38148888	3842	MIX	0/1/3/4	0.2272	LINC02107/LINC02119	LINC02119	Known	-	-	-	-	-	-	-	-
CNP10919	5	40335475	40351546	16071	DEL	1	0.0345	-	-	Known	-	-	-	-	-	-	-	-
CNVR_5_15	5	40788045	40842839	54794	DUP	3	0.0098	CARD6/PRKAA1/RPL37/SNORD72	CARD6/PRKAA1/RPL37/SNORD72	Known	-	-	-	-	-	-	-	-
CNP796	5	46195883	46199435	3552	DEL	0/1	0.8333	-	-	Known	-	-	CNP796	8	5	0.813103	rs10053628	183.900
CNP797	5	46271008	46273502	2494	DEL	0/1	0.71	-	-	Known	-	-	-	-	6	0.963576	rs10053628	109.833
CNP799	5	52404519	52409439	4920	DEL	0/1	0.5814	LOC257396/MOCS2	LOC257396/MOCS2	Known	Molybdenum cofactor deficiency B (252160)	MOCS2 (603708)	CNP799	162	3	0.547306	rs10044163	2.368
CNP801	5	57326027	57333533	7506	DEL	0/1	0.9894	-	-	Known	-	-	CNP801	148	3	1	rs1352610	4.441
CNVR_5_16_CNP802	5	57956843	57959132	2289	DEL	1	0.0980	RAB3C	-	Known	-	-	CNVR_5_16_CNP802	51	2	0.283599	rs6877247	10.218
CNVR_5_17	5	61424605	61471460	46855	DEL	1	0.0196	-	-	Known	-	-	-	-	-	-	-	-
CNP822	5	83949346	83954701	5355	DEL	0/1	0.9757	-	-	Known	-	-	CNP822	67	0	-	-	-
CNP825	5	86115378	86119146	3768	DEL	0/1	0.6154	-	-	Known	-	-	CNP825	85	6	0.792998	rs12518171	10.519
CNP10942	5	90614420	90621069	6649	DEL	1	0.0120	-	-	Known	-	-	-	-	-	-	-	-
CNVR_5_18	5	97045120	97099684	54564	DEL	0/1	0.0686	-	-	Known	-	-	-	-	2	0.247334	rs11958522	26.279
CNP829	5	97072536	97093734	21198	DEL	1	0.0210	-	-	Known	-	-	-	-	-	-	-	-
CNP830	5	97116861	97120507	3646	DEL	0/1	0.0555	-	-	Known	-	-	CNP830	67	2	0.287376	rs11958522	5.456
CNP833	5	97487166	97492060	4894	DUP	3/4	0.0928	LINC01846	-	Known	-	-	-	-	-	-	-	-
CNP10946	5	97933671	97935503	1832	MIX	1/3	0.0222	-	-	Known	-	-	-	-	-	-	-	-
CNVR_5_19	5	99299866	99327573	27707	DUP	3	0.0098	-	-	Known	-	-	-	-	-	-	-	-
CNVR_5_20	5	101459053	101494326	35273	DEL	0	0.0098	-	-	Known	-	-	-	-	-	-	-	-
CNVR_5_21	5	103509779	103534126	24347	DEL	1	0.0196	-	-	Known	-	-	-	-	-	-	-	-
CNVR_5_22	5	103865391	104160890	295499	DUP	3	0.0098	-	-	Known	-	-	-	-	-	-	-	-
CNVR_5_23	5	105954913	106157539	202626	DEL	1	0.0098	LINC01950	-	Known	-	-	-	-	-	-	-	-
CNVR_5_24	5	106229672	106233117	3445	DEL	1	0.0098	LINC01950	-	Known	-	-	-	-	-	-	-	-
CNVR_5_25	5	109362022	109376885	14863	DEL	1	0.0098	-	-	Known	-	-	-	-	-	-	-	-
CNVR_5_26	5	111241823	111251112	9289	DEL	1	0.0098	NREP/NREP-AS1	NREP-AS1	Known	-	-	-	-	-	-	-	-
CNVR_5_27	5	112955296	112980621	25325	DEL	1	0.0196	-	-	Known	-	-	-	-	-	-	-	-
CNVR_5_28	5	118628543	118680395	51852	DUP	3	0.0098	TNFAIP8	TNFAIP8	Known	-	-	-	-	-	-	-	-
CNP10978	5	137808423	137815711	7288	DEL	1	0.0105	-	-	Known	-	-	-	-	-	-	-	-
CNVR_5_29_CNP865	5	140223836	140243756	19920	DEL	0/1	0.1863	PCDHA1/PCDHA10/PCDHA2/PCDHA3/PCDHA4/PCDHA5/PCDHA6/PCDHA7/PCDHA8/PCDHA9	PCDHA10/PCDHA9	Known	-	-	CNVR_5_29_CNP865	28	1	0.635848	rs11741879	10.031
CNP10982	5	143406683	143410336	3653	MIX	1/3	0.0909	-	-	Known	-	-	-	-	-	-	-	-
CNVR_5_30	5	147839536	147880181	40645	DEL	1	0.0098	HTR4	-	Known	-	-	-	-	-	-	-	-
CNP874	5	150205500	150218604	13104	MIX	0/1/3	0.5841	-	-	Known	-	-	-	-	-	-	-	-
CNVR_5_31_CNP876	5	151515386	151518351	2965	DEL	0/1	0.2451	LINC01933	-	Known	-	-	CNVR_5_31_CNP876	96	4	1	rs17662766	2.860
CNVR_5_32	5	155475098	155495259	20161	DEL	0/1	0.0588	-	-	Known	-	-	-	-	2	0.285943	rs4704970	5.733
CNP877	5	155476772	155482729	5957	DEL	0/1	0.2475	-	-	Known	-	-	CNP877	98	3	1	rs4704970	18.263
CNVR_5_33	5	160352542	160363453	10911	DUP	4	0.0098	LINC02159	-	Known	-	-	-	-	-	-	-	-
CNVR_5_34	5	165767373	165780701	13328	DEL	1	0.0098	-	-	Known	-	-	-	-	-	-	-	-
CNVR_5_35_CNP886	5	165839662	165849955	10293	DEL	1	0.0196	-	-	Known	-	-	-	-	-	-	-	-
CNVR_5_36	5	177390074	177401395	11321	DEL	0/1	0.0490	-	-	Known	-	-	CNVR_5_36	4	1	0.276668	rs17079244	88.742
CNP898	5	178109975	178113163	3188	MIX	0/1/3	0.3659	-	-	Known	-	-	-	-	-	-	-	-
CNVR_5_37_CNP901	5	180378710	180418103	39393	MIX	0/1/3	0.2353	BTNL3	BTNL3	Known	-	-	-	-	-	-	-	-
CNP902	6	257353	381149	123796	DUP	3/4	0.9783	DUSP22	DUSP22	Known	-	-	-	-	-	-	-	-
CNP11017	6	4170526	4174296	3770	DEL	1	0.0101	-	-	Known	-	-	-	-	-	-	-	-
CNVR_6_1	6	4255744	4471635	215891	DEL	1	0.0098	-	-	Known	-	-	-	-	-	-	-	-
CNVR_6_2	6	23733234	23755403	22169	DUP	3	0.0098	-	-	Known	-	-	-	-	-	-	-	-
CNVR_6_3_CNP925	6	26737032	26773509	36477	MIX	0/1/3	0.3431	-	-	Known	-	-	-	-	-	-	-	-
CNVR_6_4_CNP928	6	29843433	29921127	77694	MIX	0/1/3/4	0.999	HCG4B/HLA-A/HLA-H	HCG4B/HLA-A/HLA-H	Known	Susceptibility to carbamazepine-induced hypersensitivity syndrome (608579)	HLA-A (142800)	-	-	-	-	-	-
CNVR_6_5	6	31280822	31309924	29102	MIX	0/4	0.1765	-	-	Known	-	-	-	-	-	-	-	-
CNP930	6	31286276	31296451	10175	DEL	0/1	0.9286	-	-	Known	-	-	CNP930	253	6	0.447867	rs3873385	16.968
CNP11042	6	31337872	31340810	2938	DEL	1	0.0823	-	-	Known	-	-	CNP11042	226	0	-	-	-
CNVR_6_6_CNP11043	6	31360094	31457633	97539	DEL	1	0.0098	HCG26/HCP5/LINC01149/MICA/MICA-AS1/MICB-DT	HCG26/HCP5/LINC01149/MICA/MICA-AS1	Known	-	-	-	-	-	-	-	-
CNP934	6	32593021	32602107	9086	DEL	0/1	0.764	-	-	Known	-	-	CNP934	183	8	0.505083	rs9275134	48.505
CNP937	6	33938743	33942705	3962	MIX	1/3	0.2143	-	-	Known	-	-	-	-	-	-	-	-
CNP11052	6	35505311	35564811	59500	DUP	4	0.0105	FKBP5	-	Known	Major depressive disorder and accelerated response to antidepressant drug treatment (608516)	FKBP5 (602623)	-	-	-	-	-	-
CNP11055	6	38391806	38402621	10815	DEL	1	0.0110	BTBD9	-	Known	-	-	-	-	-	-	-	-
CNP11056	6	39068912	39072034	3122	DEL	1	0.0135	SAYSD1	-	Known	-	-	-	-	-	-	-	-
CNP944	6	48931729	48935200	3471	DEL	1	0.1077	-	-	Known	-	-	CNP944	70	3	0.690476	rs9395432	0.864
CNP11069	6	54848455	54850142	1687	DEL	1	0.0515	-	-	Known	-	-	CNP11069	96	0	-	-	-
CNVR_6_7	6	55882388	55930166	47778	DUP	3	0.0098	COL21A1	-	Known	-	-	-	-	-	-	-	-
CNVR_6_8	6	56909364	56952630	43266	DEL	1	0.0098	KIAA1586	KIAA1586	Known	-	-	-	-	-	-	-	-
CNP11071	6	58426052	58427069	1017	DEL	1	0.0737	-	-	Known	-	-	CNP11071	55	0	-	-	-
CNP956	6	65711399	65713792	2393	DEL	1	0.3034	EYS	-	Known	Retinitis pigmentosa 25 (602772)	EYS (612424)	CNP956	91	2	0.562193	rs2064701	34.843
CNVR_6_9	6	66379910	66403852	23942	DEL	0/1	0.0294	EYS	-	Known	Retinitis pigmentosa 25 (602772)	EYS (612424)	-	-	-	-	-	-
CNP958	6	66399537	66403852	4315	DEL	0/1	0.0488	EYS	-	Known	Retinitis pigmentosa 25 (602772)	EYS (612424)	CNP958	108	0	-	-	-
CNVR_6_10	6	67008285	67049599	41314	DEL	0/1	0.1863	-	-	Known	-	-	CNVR_6_10	53	4	0.524372	rs10455196	13.583
CNP960	6	67040913	67043192	2279	DEL	0/1	0.475	-	-	Known	-	-	CNP960	115	3	0.375695	rs851859	11.769
CNP969	6	74592225	74601410	9185	MIX	0/1/3	0.6161	-	-	Known	-	-	-	-	-	-	-	-
CNP970	6	74709709	74717021	7312	DUP	3/4	0.0217	-	-	Known	-	-	-	-	-	-	-	-
CNVR_6_11_CNP973	6	77021977	77027781	5804	DEL	1	0.0098	-	-	Known	-	-	-	-	-	-	-	-
CNVR_6_12	6	77429694	77461073	31379	DEL	0/1	0.1274	-	-	Known	-	-	-	-	1	0.204543	rs9447790	0
CNP975	6	77439868	77452804	12936	DEL	0/1	0.404	-	-	Known	-	-	CNP975	126	1	0.549752	rs9447790	8.269
CNP976	6	78881451	78898515	17064	DEL	1	0.0128	-	-	Known	-	-	-	-	-	-	-	-
CNVR_6_13_CNP977	6	78969065	79046661	77596	MIX	0/1/3	0.9804	-	-	Known	-	-	-	-	-	-	-	-
CNP978	6	79521062	79528574	7512	MIX	0/1/4	0.1667	-	-	Known	-	-	-	-	-	-	-	-
CNVR_6_14	6	81277984	81295103	17119	DEL	1	0.0784	-	-	Known	-	-	CNVR_6_14	39	0	-	-	-
CNP980	6	81284958	81289534	4576	DEL	1	0.0860	-	-	Known	-	-	CNP980	100	0	-	-	-
CNVR_6_15	6	87406639	87411118	4479	DEL	1	0.0196	-	-	Known	-	-	-	-	-	-	-	-
CNP984	6	87409805	87411116	1311	DEL	1	0.0196	-	-	Known	-	-	-	-	-	-	-	-
CNVR_6_16_CNP986	6	93575866	93578630	2764	MIX	0/1/3	0.1176	-	-	Known	-	-	-	-	-	-	-	-
CNVR_6_17	6	94897210	94947862	50652	DEL	1	0.0098	-	-	Known	-	-	-	-	-	-	-	-
CNVR_6_18	6	95241435	95680019	438584	DEL	1	0.0196	-	-	Known	-	-	-	-	-	-	-	-
CNVR_6_19	6	103716695	103765730	49035	MIX	0/1/3/4	0.4608	-	-	Known	-	-	-	-	-	-	-	-
CNP992	6	103737976	103762061	24085	DEL	0/1	0.7551	-	-	Known	-	-	CNP992	75	11	0.978473	rs1981487	3.802
CNVR_6_20	6	104909014	104929611	20597	MIX	1/4	0.0294	-	-	Known	-	-	-	-	-	-	-	-
CNVR_6_21	6	110396190	110415428	19238	DEL	1	0.0294	-	-	Known	-	-	-	-	-	-	-	-
CNVR_6_22_CNP11128	6	124435941	124470365	34424	DUP	3	0.0098	NKAIN2	-	Known	-	-	-	-	-	-	-	-
CNP1004	6	126183692	126186776	3084	MIX	0/1/3	0.4333	NCOA7	-	Known	-	-	-	-	-	-	-	-
CNVR_6_23_CNP11138	6	137388568	137418356	29788	DUP	3	0.0098	-	-	Known	-	-	-	-	-	-	-	-
CNVR_6_24	6	146948915	147032607	83692	DEL	1	0.0098	ADGB	-	Known	-	-	-	-	-	-	-	-
CNP11147	6	147438506	147444555	6049	DEL	0	0.0116	STXBP5-AS1	-	Known	-	-	-	-	-	-	-	-
CNVR_6_25	6	152885980	152922913	36933	DEL	1	0.0098	SYNE1	-	Known	Autosomal dominant Emery-Dreifuss muscular dystrophy 4 (612998) / Autosomal recessive spinocerebellar ataxia 8 (610743)	SYNE1 (608441)	-	-	-	-	-	-
CNVR_6_26	6	154690202	154711894	21692	DEL	1	0.0098	CNKSR3	-	Known	-	-	-	-	-	-	-	-
CNP11152	6	154963666	154971932	8266	DEL	0/1	0.0448	-	-	Known	-	-	CNP11152	77	1	0.268026	rs955333	16.258
CNVR_6_27	6	158316152	158365954	49802	DUP	3	0.0098	SNX9	-	Known	-	-	-	-	-	-	-	-
CNVR_6_28	6	161814306	161860169	45863	DEL	1	0.0196	PRKN	-	Known	Somatic adenocarcinoma of lung (211980) / Somatic ovarian adenocarcinoma (167000) / Susceptibility to Leprosy (607572) / Juvenile Parkinson disease type 2 (600116)	PRKN (602544)	-	-	-	-	-	-
CNP1031	6	165727817	165731928	4111	MIX	0/1/3	0.9354	-	-	Known	-	-	-	-	-	-	-	-
CNP11169	6	168975876	168977710	1834	DEL	1	0.0111	SMOC2	-	Known	Dentin dysplasia with microdontia and misshapen teeth type I (125400)	SMOC2 (607223)	-	-	-	-	-	-
CNVR_6_29	6	169507786	169512662	4876	DUP	4	0.0098	-	-	Known	-	-	-	-	-	-	-	-
CNP11172	7	43355	68659	25304	DUP	3	0.0120	-	-	Known	-	-	-	-	-	-	-	-
CNP1040	7	155062	158626	3564	MIX	1/3	0.1089	LOC100507642	-	Known	-	-	-	-	-	-	-	-
CNP11176	7	3434275	3439223	4948	DEL	1	0.0112	SDK1	-	Known	-	-	-	-	-	-	-	-
CNVR_7_1_CNP11178	7	3609843	3618361	8518	DEL	1	0.0196	SDK1	-	Known	-	-	-	-	-	-	-	-
CNP1042	7	4416948	4418827	1879	MIX	1/3	0.0404	-	-	Known	-	-	-	-	-	-	-	-
CNP1046	7	6854110	6864083	9973	MIX	1/3/4	0.125	CCZ1B	-	Known	-	-	-	-	-	-	-	-
CNVR_7_2	7	8827169	8865997	38828	DEL	1	0.0490	-	-	Known	-	-	CNVR_7_2	78	0	-	-	-
CNVR_7_3	7	10467666	10676067	208401	DEL	1	0.0098	MGC4859	-	Known	-	-	-	-	-	-	-	-
CNVR_7_4	7	10792149	10806108	13959	DEL	1	0.0098	MGC4859	-	Known	-	-	-	-	-	-	-	-
CNP1051	7	12004972	12009773	4801	DEL	1	0.0105	-	-	Known	-	-	-	-	-	-	-	-
CNVR_7_5	7	13091557	13288124	196567	DEL	1	0.0196	-	-	Known	-	-	-	-	-	-	-	-
CNP1053	7	13108068	13119019	10951	DEL	1	0.0319	-	-	Known	-	-	-	-	-	-	-	-
CNVR_7_6	7	14819171	14835408	16237	DEL	1	0.0098	DGKB	-	Known	-	-	-	-	-	-	-	-
CNP1058	7	15089278	15092133	2855	DEL	1	0.0109	-	-	Known	-	-	-	-	-	-	-	-
CNVR_7_7	7	16846755	16885379	38624	DEL	1	0.0098	-	-	Known	-	-	-	-	-	-	-	-
CNVR_7_8	7	24096972	24113626	16654	DEL	1	0.0098	-	-	Known	-	-	-	-	-	-	-	-
CNP1071	7	26142392	26145413	3021	MIX	0/1/3	0.4343	-	-	Known	-	-	-	-	-	-	-	-
CNVR_7_9	7	26988782	27015679	26897	DUP	3	0.0098	-	-	Known	-	-	-	-	-	-	-	-
CNP11209	7	29673740	29687518	13778	DEL	1	0.0306	LOC646762	-	Known	-	-	-	-	-	-	-	-
CNP11212	7	32731386	32737137	5751	DEL	1	0.0119	DPY19L1P1	-	Known	-	-	-	-	-	-	-	-
CNVR_7_10	7	33506548	33510616	4068	DEL	1	0.0098	BBS9	-	Known	Bardet-Biedl syndrome 9 (615986) ; Bardet-Biedl syndrome 9 (615986)	BBS9 (607968) ;BBS9 (607968)	-	-	-	-	-	-
CNP11213	7	34899573	34912486	12913	DEL	1	0.0127	NPSR1	-	Known	Susceptibility to asthma 2 (608584)	NPSR1 (608595)	-	-	-	-	-	-
CNVR_7_11	7	38280223	38352239	72016	DEL	1	0.0196	TARP	TARP	Known	-	-	-	-	-	-	-	-
CNP11222	7	49174144	49177832	3688	DEL	1	0.0104	-	-	Known	-	-	-	-	-	-	-	-
CNP11224	7	52736723	52742396	5673	DUP	3	0.0326	-	-	Known	-	-	-	-	-	-	-	-
CNP11227	7	53455602	53466175	10573	DEL	1	0.0101	-	-	Known	-	-	-	-	-	-	-	-
CNVR_7_12	7	53477676	53590747	113071	DEL	1	0.0098	-	-	Known	-	-	-	-	-	-	-	-
CNVR_7_13_CNP11228	7	54185531	54191220	5689	DEL	1	0.0098	-	-	Known	-	-	-	-	-	-	-	-
CNP1092	7	56762113	56768814	6701	DEL	0/1	0.4896	-	-	Known	-	-	CNP1092	52	10	0.978063	rs10282225	6.530
CNP1095	7	61839702	61851187	11485	DEL	1	0.0222	-	-	Known	-	-	-	-	-	-	-	-
CNVR_7_14	7	63830959	63843541	12582	DUP	4	0.0098	-	-	Known	-	-	-	-	-	-	-	-
CNVR_7_15	7	64060423	64103195	42772	DUP	4	0.0098	LOC100128885	-	Known	-	-	-	-	-	-	-	-
CNP1099	7	64594065	64595698	1633	MIX	0/1/3/4	0.8158	-	-	Known	-	-	-	-	-	-	-	-
CNVR_7_16	7	64663223	64752673	89450	DEL	1	0.0098	INTS4P1	-	Known	-	-	-	-	-	-	-	-
CNP1102	7	66629329	66645232	15903	DEL	0/1	0.5208	TYW1	-	Known	-	-	CNP1102	52	15	0.892648	rs10271230	37.224
CNVR_7_17	7	66785028	66811313	26285	DEL	1	0.0098	LINC01372/STAG3L4	LINC01372	Known	-	-	-	-	-	-	-	-
CNVR_7_18	7	70315872	70364513	48641	DUP	3	0.0098	-	-	Known	-	-	-	-	-	-	-	-
CNP1103	7	70420989	70426141	5152	DEL	0/1	0.875	-	-	Known	-	-	CNP1103	103	5	0.770462	rs13312126	16.843
CNVR_7_19	7	71815306	71861002	45696	DEL	1	0.0098	CALN1	-	Known	-	-	-	-	-	-	-	-
CNVR_7_20	7	71964741	72325006	360265	DUP	3	0.0196	MIR4650-1/MIR4650-2/SBDSP1/TYW1B	MIR4650-1/MIR4650-2/SBDSP1/TYW1B	Known	-	-	-	-	-	-	-	-
CNP1105	7	75354183	75364238	10055	DUP	3	0.0101	HIP1	-	Known	Progression of prostate cancer (176807)	HIP1 (601767)	-	-	-	-	-	-
CNVR_7_21	7	76108760	76574201	465441	DEL	1	0.0196	DTX2/LOC100133091/POMZP3/SPDYE16/UPK3B	DTX2/LOC100133091/POMZP3/SPDYE16/UPK3B	Known	-	-	-	-	-	-	-	-
CNP1107	7	76325757	76550202	224445	MIX	0/1/3	0.0404	-	-	Known	-	-	-	-	-	-	-	-
CNP11242	7	82715960	82717964	2004	DEL	1	0.0217	PCLO	-	Known	Pontocerebellar hypoplasia type 3 (608027)	PCLO (604918)	-	-	-	-	-	-
CNVR_7_22	7	85137741	85174833	37092	DEL	1	0.0196	-	-	Known	-	-	-	-	-	-	-	-
CNVR_7_23	7	88326057	88333783	7726	DEL	1	0.0098	-	-	Known	-	-	-	-	-	-	-	-
CNP1119	7	91031735	91040727	8992	DEL	1	0.0113	-	-	Known	-	-	-	-	-	-	-	-
CNP11251	7	92993940	92997653	3713	DEL	0/1	0.0312	-	-	Known	-	-	-	-	-	-	-	-
CNVR_7_24	7	97395459	97404342	8883	DEL	0/1	0.1274	-	-	Known	-	-	CNVR_7_24	38	3	0.493278	rs7797053	17.327
CNP1132	7	100329244	100332842	3598	MIX	0/1/3	0.2027	ZAN	ZAN	Known	-	-	-	-	-	-	-	-
CNVR_7_25	7	102351846	102358404	6558	DEL	1	0.0098	RASA4DP	-	Known	-	-	-	-	-	-	-	-
CNVR_7_26	7	109433746	109454271	20525	MIX	0/1/3	0.0686	-	-	Known	-	-	-	-	-	-	-	-
CNVR_7_27	7	110819876	110831688	11812	DEL	1	0.0098	IMMP2L	-	Known	-	-	-	-	-	-	-	-
CNVR_7_28	7	111006270	111155105	148835	DEL	1	0.0098	IMMP2L	-	Known	-	-	-	-	-	-	-	-
CNP11272	7	111037425	111042355	4930	DEL	1	0.0104	IMMP2L	-	Known	-	-	-	-	-	-	-	-
CNP1145	7	111048575	111056882	8307	DEL	1	0.0110	IMMP2L	-	Known	-	-	-	-	-	-	-	-
CNVR_7_29	7	111209103	111260547	51444	DEL	1	0.0098	-	-	Known	-	-	-	-	-	-	-	-
CNVR_7_30	7	111284160	111311006	26846	DEL	1	0.0098	-	-	Known	-	-	-	-	-	-	-	-
CNVR_7_31	7	111711810	111823490	111680	DUP	3	0.0098	DOCK4	-	Known	-	-	-	-	-	-	-	-
CNVR_7_32	7	118789918	118854591	64673	DUP	3	0.0098	-	-	Known	-	-	-	-	-	-	-	-
CNVR_7_33	7	123075102	123103116	28014	DEL	1	0.0098	IQUB	-	Known	-	-	-	-	-	-	-	-
CNVR_7_34_CNP1159	7	126045482	126046881	1399	MIX	0/1/3/4	0.8039	-	-	Known	-	-	-	-	-	-	-	-
CNVR_7_35	7	126640507	126657486	16979	DEL	1	0.0098	GRM8	-	Known	-	-	-	-	-	-	-	-
CNVR_7_36	7	130810970	130815569	4599	DEL	1	0.0098	MKLN1	-	Known	-	-	-	-	-	-	-	-
CNVR_7_37_CNP1162	7	133785195	133799197	14002	MIX	0/1/3/4	0.8137	-	-	Known	-	-	-	-	-	-	-	-
CNP11299	7	140192859	140199012	6153	DEL	1	0.0103	-	-	Known	-	-	-	-	-	-	-	-
CNVR_7_38_CNP1174	7	141769643	141799160	29517	DEL	0/1	0.2549	MGAM	-	Known	-	-	CNVR_7_38_CNP1174	49	2	0.460936	rs3823669	31.127
CNVR_7_39	7	141924358	142047648	123290	DEL	1	0.0098	MOXD2P/PRSS58/TRY2P	MOXD2P/PRSS58/TRY2P	Known	-	-	-	-	-	-	-	-
CNVR_7_40	7	142827953	142891721	63768	DEL	1	0.0294	PIP/TAS2R39	PIP/TAS2R39	Known	-	-	-	-	-	-	-	-
CNVR_7_41_CNVR_7_42_CNP1180	7	143218968	143568059	349091	MIX	1/3/4/5	0.6961	CTAGE15/CTAGE6/EPHA1-AS1/LOC154761/TCAF1/TCAF2/TCAF2P1	CTAGE15/CTAGE6/LOC154761/TCAF2/TCAF2P1	Known	-	-	-	-	-	-	-	-
CNP1183	7	143710096	143711151	1055	DEL	0/1	0.7162	-	-	Known	-	-	CNP1183	82	14	0.818621	rs10246251	9.940
CNVR_7_43	7	143896251	144066947	170696	MIX	1/3/4	0.2059	ARHGEF34P/ARHGEF5/CTAGE4/CTAGE8/LOC101928605/OR2A1/OR2A1-AS1/OR2A20P/OR2A42/OR2A7/OR2A9P	ARHGEF34P/ARHGEF5/CTAGE4/CTAGE8/OR2A1/OR2A1-AS1/OR2A20P/OR2A42/OR2A7/OR2A9P	Known	-	-	-	-	-	-	-	-
CNP11320	7	146133867	146139908	6041	DEL	1	0.0779	-	-	Known	-	-	CNP11320	116	0	-	-	-
CNVR_7_44	7	146663567	146708964	45397	DEL	1	0.0098	CNTNAP2	-	Known	Autism susceptibility 15 (612100) / Cortical dysplasia-focal epilepsy syndrome (610042) / Pitt-Hopkins like syndrome 1 (610042)	CNTNAP2 (604569)	-	-	-	-	-	-
CNVR_7_45	7	149672083	149699231	27148	DEL	1	0.0098	ACTR3C	-	Known	-	-	-	-	-	-	-	-
CNP11326	7	149795055	149804653	9598	DUP	4	0.0123	ACTR3C	-	Known	-	-	-	-	-	-	-	-
CNP1191	7	150285801	150301569	15768	MIX	0/1/3	0.3192	-	-	Known	-	-	-	-	-	-	-	-
CNVR_7_46	7	152678982	153151573	472591	DUP	3	0.0098	LINC01287	LINC01287	Known	-	-	-	-	-	-	-	-
CNP1196	7	154393171	154400833	7662	DEL	0/1	0.7011	DPP6	-	Known	Autosomal dominant mental retardation 33 (616311) / Paroxysmal familial Ventricular fibrillation 2 (612956)	DPP6 (126141)	CNP1196	135	13	0.923364	rs747561	6.132
CNVR_7_47	7	154963262	154965379	2117	DEL	1	0.0098	-	-	Known	-	-	-	-	-	-	-	-
CNP1202	7	156391790	156394179	2389	DEL	1	0.191	LINC01006	-	Known	-	-	CNP1202	100	1	0.708574	rs3778928	2.361
CNP1203	7	157338366	157350840	12474	MIX	0/1/3	0.6136	PTPRN2	-	Known	-	-	-	-	-	-	-	-
CNVR_7_49	7	157732403	157811948	79545	DUP	3	0.0098	PTPRN2	-	Known	-	-	-	-	-	-	-	-
CNP11339	7	159117641	159119254	1613	MIX	1/3	0.0435	-	-	Known	-	-	-	-	-	-	-	-
CNP1207	8	1358711	1360702	1991	DEL	1	0.0526	DLGAP2	-	Known	-	-	CNP1207	169	2	0.578096	rs10109850	29.969
CNP1210	8	2080394	2081799	1405	MIX	0/1/3	0.1591	MYOM2	-	Known	-	-	-	-	-	-	-	-
CNP11345	8	2129545	2133375	3830	MIX	1/3	0.0213	-	-	Known	-	-	-	-	-	-	-	-
CNVR_8_1	8	2141461	2158585	17124	DEL	1	0.0098	-	-	Known	-	-	-	-	-	-	-	-
CNP1214	8	2152814	2157946	5132	MIX	1/3	0.0404	-	-	Known	-	-	-	-	-	-	-	-
CNVR_8_2_CNP1216	8	2254638	2259358	4720	MIX	0/1/3/4	0.8039	-	-	Known	-	-	-	-	-	-	-	-
CNVR_8_3_CNP1222	8	3787060	3790106	3046	DEL	1	0.1765	CSMD1	-	Known	-	-	CNVR_8_3_CNP1222	171	1	0.482761	rs10503223	1.112
CNVR_8_4	8	3987970	4005559	17589	DEL	0/1	0.0686	CSMD1	-	Known	-	-	CNVR_8_4	217	0	-	-	-
CNP1224	8	4002192	4004291	2099	DEL	0/1	0.0737	CSMD1	-	Known	-	-	CNP1224	405	0	-	-	-
CNVR_8_5_CNP1236	8	5598726	5604495	5769	DEL	1	0.0784	-	-	Known	-	-	CNVR_8_5_CNP1236	171	0	-	-	-
CNVR_8_6	8	5661234	5746012	84778	DEL	1	0.0196	-	-	Known	-	-	-	-	-	-	-	-
CNP1245	8	7854295	7866162	11867	DEL	0/1	0.0808	DEFB109B/FAM66E	DEFB109B	Known	-	-	CNP1245	3	0	-	-	-
CNP11393	8	8287045	8291357	4312	DEL	1	0.0612	-	-	Known	-	-	CNP11393	202	0	-	-	-
CNVR_8_7	8	9046241	9062526	16285	DEL	1	0.0392	LOC101929128	LOC101929128	Known	-	-	CNVR_8_7	86	0	-	-	-
CNP1252	8	11987726	12001976	14250	MIX	0/1/3/4	0.5946	FAM66D/USP17L2/USP17L7	USP17L2/USP17L7	Known	-	-	-	-	-	-	-	-
CNVR_8_8	8	12034306	12482047	447741	MIX	0/1/3/4	0.3333	DEFB109A/DEFB130A/DEFB130B/FAM66A/FAM85A/FAM86B1/FAM86B2/FAM90A25P/FAM90A2P/LOC100506990/LOC649352/LOC729732	DEFB109A/DEFB130A/DEFB130B/FAM66A/FAM85A/FAM86B1/FAM86B2/FAM90A25P/FAM90A2P/LOC100506990/LOC649352	Known	-	-	-	-	-	-	-	-
CNP1253	8	12216009	12242155	26146	MIX	0/1/3/4	0.5647	FAM66A/LOC649352	FAM66A/LOC649352	Known	-	-	-	-	-	-	-	-
CNP1257	8	12648728	12652526	3798	DEL	0/1	0.3521	LINC00681/LOC340357	LINC00681	Known	-	-	CNP1257	142	1	0.521588	rs6530985	4.231
CNVR_8_9	8	13598143	13603476	5333	DEL	1	0.0294	-	-	Known	-	-	-	-	-	-	-	-
CNP1258	8	13599101	13600391	1290	DEL	1	0.0139	-	-	Known	-	-	-	-	-	-	-	-
CNVR_8_10_CNP1260	8	13614717	13651706	36989	DEL	1	0.0098	-	-	Known	-	-	-	-	-	-	-	-
CNVR_8_11_CNP11419	8	13676089	13696586	20497	DEL	1	0.0098	-	-	Known	-	-	-	-	-	-	-	-
CNVR_8_12_CNP11421	8	14508907	14517219	8312	DEL	0/1	0.0392	SGCZ	-	Known	-	-	CNVR_8_12_CNP11421	89	0	-	-	-
CNP1269	8	15403060	15411608	8548	MIX	1/3	0.0303	TUSC3	-	Known	Autosomal recessive mental retardation 7 (611093)	TUSC3 (601385)	-	-	-	-	-	-
CNVR_8_13	8	15423269	15433683	10414	DEL	1	0.0098	TUSC3	-	Known	Autosomal recessive mental retardation 7 (611093)	TUSC3 (601385)	-	-	-	-	-	-
CNVR_8_14	8	15949976	16021468	71492	DEL	1	0.0196	MSR1	-	Known	Barrett esophagus/esophageal adenocarcinoma (614266)	MSR1 (153622)	-	-	-	-	-	-
CNVR_8_15_CNP1272	8	16262264	16278695	16431	DEL	1	0.0686	-	-	Known	-	-	CNVR_8_15_CNP1272	52	2	0.573913	rs7843820	6.891
CNVR_8_16	8	16456760	16535382	78622	DEL	1	0.0098	-	-	Known	-	-	-	-	-	-	-	-
CNVR_8_17	8	18115913	18172011	56098	DEL	1	0.0098	-	-	Known	-	-	-	-	-	-	-	-
CNVR_8_18_CNP11435	8	18851539	18858821	7282	DEL	1	0.0294	PSD3	-	Known	-	-	-	-	-	-	-	-
CNP1282	8	24145430	24151066	5636	DEL	1	0.0690	-	-	Known	-	-	CNP1282	77	5	0.731481	rs6999677	26.177
CNVR_8_19_CNP1284	8	24974522	24984333	9811	MIX	0/1/3/4	0.4608	-	-	Known	-	-	-	-	-	-	-	-
CNP1291	8	32683098	32688413	5315	DEL	0/1	0.999	-	-	Known	-	-	CNP1291	73	0	-	-	-
CNP11449	8	36075155	36078341	3186	DEL	1	0.0213	-	-	Known	-	-	-	-	-	-	-	-
CNVR_8_20_CNP1293	8	39235603	39389124	153521	MIX	0/1/3/4	0.9998	ADAM3A/ADAM5	ADAM3A	Known	-	-	-	-	-	-	-	-
CNVR_8_21_CNP1294	8	40183797	40192910	9113	DEL	0/1	0.2059	SIRLNT	-	Known	-	-	CNVR_8_21_CNP1294	83	2	0.306232	rs11779911	1.819
CNP1303	8	51032024	51033423	1399	MIX	0/1/3	0.3790	SNTG1	-	Known	-	-	-	-	-	-	-	-
CNP1308	8	55209046	55210820	1774	DEL	0/1	0.1829	-	-	Known	-	-	CNP1308	100	1	0.220406	rs2719386	0.995
CNP1311	8	58116550	58130025	13475	MIX	0/1/3/4	0.1667	-	-	Known	-	-	-	-	-	-	-	-
CNVR_8_22	8	63082906	63095658	12752	DEL	1	0.0098	-	-	Known	-	-	-	-	-	-	-	-
CNP1316	8	63217551	63224085	6534	DEL	1	0.0575	NKAIN3	-	Known	-	-	CNP1316	87	0	-	-	-
CNVR_8_23_CNP11474	8	65246984	65257503	10519	DEL	1	0.0196	LINC01414	-	Known	-	-	-	-	-	-	-	-
CNVR_8_24_CNP1320	8	68547459	68550206	2747	DEL	1	0.0196	CPA6	-	Known	Familial temporal lobe epilepsy 5 (614417) / Familial febrile seizures 11 (614418)	CPA6 (609562)	-	-	-	-	-	-
CNP1324	8	72215311	72216599	1288	DEL	0/1	0.3333	EYA1	-	Known	Anterior segment anomalies with or without cataract (602588) / Branchiootic syndrome 1 (602588) / Branchiootorenal syndrome 1, with or without cataracts (113650) / Otofaciocervical syndrome (166780)	EYA1 (601653)	CNP1324	141	0	-	-	-
CNP1326	8	75319183	75327594	8411	DEL	1	0.0333	GDAP1	-	Known	Axonal Charcot-Marie-Tooth disease type 2K (607831)/ Axonal Charcot-Marie-Tooth disease with vocal cord paresis (607706) / Recessive intermediate Charcot-Marie-Tooth disease A (608340) / Charcot-Marie-Tooth disease type 4A (214400)	GDAP1 (606598)	-	-	-	-	-	-
CNP11482	8	79178614	79185328	6714	MIX	1/3	0.0215	-	-	Known	-	-	-	-	-	-	-	-
CNVR_8_25	8	83567351	83763521	196170	DEL	1	0.0098	-	-	Known	-	-	-	-	-	-	-	-
CNVR_8_26_CNP1329	8	85262883	85268666	5783	DEL	1	0.0294	RALYL	-	Known	-	-	-	-	-	-	-	-
CNVR_8_27	8	87165547	87367934	202387	DUP	3	0.0196	ATP6V0D2/SLC7A13/WWP1	SLC7A13/WWP1	Known	-	-	-	-	-	-	-	-
CNP11490	8	89928378	89929995	1617	DEL	1	0.0206	-	-	Known	-	-	-	-	-	-	-	-
CNVR_8_28_CNP11495	8	96854362	96857057	2695	DEL	1	0.0196	-	-	Known	-	-	-	-	-	-	-	-
CNP1339	8	102620606	102625712	5106	DEL	1	0.0122	GRHL2	-	Known	Posterior polymorphous corneal dystrophy 4 (618031) / Autosomal Deafness 28 (608641) / Ectodermal dysplasia/short stature syndrome (616029)	GRHL2 (608576)	-	-	-	-	-	-
CNVR_8_29	8	102857832	102879029	21197	DEL	1	0.0098	NCALD	-	Known	-	-	-	-	-	-	-	-
CNVR_8_30	8	106384831	106401990	17159	DEL	1	0.0196	ZFPM2	-	Known	Diaphragmatic hernia 3 (610187) / Tetralogy of Fallot (187500) / 46XY sex reversal 9 (616067)	ZFPM2 (603693)	-	-	-	-	-	-
CNVR_8_31	8	107858518	107863696	5178	DEL	1	0.0294	-	-	Known	-	-	-	-	-	-	-	-
CNVR_8_32	8	107947609	107958968	11359	DEL	1	0.0196	-	-	Known	-	-	-	-	-	-	-	-
CNVR_8_33	8	115631293	115665386	34093	DEL	0/1	0.1274	-	-	Known	-	-	-	-	3	0.27721	rs1874515	38.866
CNP1346	8	115634487	115641731	7244	DEL	0/1	0.3232	-	-	Known	-	-	CNP1346	87	4	0.674213	rs1874515	42.060
CNP11510	8	117630683	117633261	2578	DUP	3	0.0106	-	-	Known	-	-	-	-	-	-	-	-
CNP1350	8	120154784	120159446	4662	DEL	0/1	0.3737	-	-	Known	-	-	CNP1350	133	8	1	rs4434650	4.279
CNVR_8_34_CNP11512	8	122405182	122427355	22173	DUP	3/4	0.0196	-	-	Known	-	-	-	-	-	-	-	-
CNVR_8_35	8	123511651	123571880	60229	DEL	1	0.0098	SMILR	-	Known	-	-	-	-	-	-	-	-
CNP1359	8	130142678	130144526	1848	MIX	0/3	0.0274	-	-	Known	-	-	-	-	-	-	-	-
CNVR_8_36	8	132463016	132565809	102793	DUP	3	0.0098	-	-	Known	-	-	-	-	-	-	-	-
CNVR_8_37	8	135054788	135075674	20886	DEL	1	0.0294	-	-	Known	-	-	-	-	-	-	-	-
CNP1364	8	135061255	135066708	5453	MIX	1/3	0.0392	-	-	Known	-	-	-	-	-	-	-	-
CNP11524	8	136623392	136624965	1573	DEL	0/1	0.025	KHDRBS3	-	Known	-	-	-	-	-	-	-	-
CNVR_8_38	8	137106077	137115682	9605	DEL	1	0.0098	-	-	Known	-	-	-	-	-	-	-	-
CNVR_8_39	8	137677624	137862435	184811	DEL	1	0.0196	LINC02055	-	Known	-	-	-	-	-	-	-	-
CNP1367	8	137767744	137856317	88573	DEL	1	0.0198	LINC02055	-	Known	-	-	-	-	-	-	-	-
CNVR_8_40	8	141257195	141554463	297268	DUP	3	0.0098	AGO2/CHRAC1/TRAPPC9	CHRAC1/TRAPPC9	Known	Autosomal recessive mental retardation 13 (613192)	TRAPPC9 (611966)	-	-	-	-	-	-
CNP1377	8	144705157	144707808	2651	MIX	1/3	0.3636	-	-	Known	-	-	-	-	-	-	-	-
CNP11533	9	149481	274606	125125	DUP	3	0.0202	C9orf66/CBWD1/DOCK8	C9orf66/CBWD1/DOCK8	Known	Autosomal recessive hyper-IgE recurrent infection syndrome (243700)	DOCK8 (611432)	-	-	-	-	-	-
CNVR_9_1_CNP1378	9	518099	526993	8894	DEL	1	0.0392	KANK1	-	Known	Spastic quadriplegic cerebral palsy 2 (612900)	KANK1 (607704)	CNVR_9_1_CNP1378	133	0	-	-	-
CNVR_9_2_CNP1380	9	591969	607937	15968	DEL	1	0.0098	KANK1	-	Known	Spastic quadriplegic cerebral palsy 2 (612900)	KANK1 (607704)	-	-	-	-	-	-
CNVR_9_3	9	1446986	1450320	3334	DEL	1	0.0098	-	-	Known	-	-	-	-	-	-	-	-
CNP11538	9	2148837	2150663	1826	DEL	1	0.0120	SMARCA2	-	Known	Nicolaides-Baraitser syndrome (601358)	SMARCA2 (600014)	-	-	-	-	-	-
CNVR_9_4_CNP11545	9	5311567	5337707	26140	MIX	1/3	0.0196	RLN1	-	Known	-	-	-	-	-	-	-	-
CNVR_9_5_CNP11546	9	5385779	5398011	12232	DEL	1	0.0294	PLGRKT	-	Known	-	-	-	-	-	-	-	-
CNVR_9_6	9	7732195	7770837	38642	DEL	1	0.0098	-	-	Known	-	-	-	-	-	-	-	-
CNVR_9_7	9	8009204	8017065	7861	DEL	1	0.0196	-	-	Known	-	-	-	-	-	-	-	-
CNVR_9_8	9	10314940	10325264	10324	DUP	3	0.0098	PTPRD	-	Known	-	-	-	-	-	-	-	-
CNVR_9_9	9	11995296	12148728	153432	DEL	1	0.0294	-	-	Known	-	-	-	-	-	-	-	-
CNVR_9_10	9	12158929	12182949	24020	DEL	1	0.0098	-	-	Known	-	-	-	-	-	-	-	-
CNVR_9_11	9	12717404	12735950	18546	DEL	1	0.0098	LURAP1L-AS1	-	Known	-	-	-	-	-	-	-	-
CNVR_9_12	9	21258473	21280471	21998	DUP	3	0.0196	IFNA22P	IFNA22P	Known	-	-	-	-	-	-	-	-
CNVR_9_13	9	22778491	22831168	52677	DEL	1	0.0098	LINC01239	-	Known	-	-	-	-	-	-	-	-
CNVR_9_14	9	23078340	23094676	16336	DEL	1	0.0098	-	-	Known	-	-	-	-	-	-	-	-
CNP1416	9	23363115	23373484	10369	DEL	0/1	0.3979	-	-	Known	-	-	CNP1416	128	5	0.574021	rs2094889	8.898
CNVR_9_15	9	24440951	24493745	52794	DUP	3	0.0098	-	-	Known	-	-	-	-	-	-	-	-
CNVR_9_16_CNP11577	9	24498603	24517682	19079	DEL	1	0.1176	-	-	Known	-	-	CNVR_9_16_CNP11577	24	1	0.202948	rs1411216	2.512
CNVR_9_17	9	25260925	25350404	89479	DEL	1	0.0098	-	-	Known	-	-	-	-	-	-	-	-
CNVR_9_18	9	26337801	26357357	19556	DEL	1	0.0098	-	-	Known	-	-	-	-	-	-	-	-
CNP11580	9	26713320	26718477	5157	DEL	1	0.0238	-	-	Known	-	-	-	-	-	-	-	-
CNVR_9_19	9	27677543	27706424	28881	DEL	1	0.0098	-	-	Known	-	-	-	-	-	-	-	-
CNP1418	9	28047588	28050691	3103	DEL	1	0.0521	LINGO2	-	Known	-	-	CNP1418	164	0	-	-	-
CNVR_9_20	9	28543417	28661867	118450	DEL	0	0.0098	LINGO2	-	Known	-	-	-	-	-	-	-	-
CNP1419	9	29094549	29097680	3131	DEL	0/1	0.726	LINGO2	-	Known	-	-	CNP1419	119	0	-	-	-
CNVR_9_21	9	30620328	30702067	81739	DEL	1	0.0196	-	-	Known	-	-	-	-	-	-	-	-
CNVR_9_22	9	32255124	32339478	84354	DEL	1	0.0098	-	-	Known	-	-	-	-	-	-	-	-
CNP11597	9	41600614	41609775	9161	MIX	1/4	0.0426	ZNF658B	-	Known	-	-	-	-	-	-	-	-
CNP1432	9	41972506	41985187	12681	MIX	0/1/3/4	0.7766	FGF7P3	-	Known	-	-	-	-	-	-	-	-
CNP1434	9	43315670	43795575	479905	MIX	0/1/3	0.4897	CNTNAP3B/CNTNAP3P2/FAM74A7/SPATA31A6	CNTNAP3B/CNTNAP3P2/FAM74A7/SPATA31A6	Known	-	-	-	-	-	-	-	-
CNP1435	9	44243434	44273241	29807	DUP	3/4	0.5859	-	-	Known	-	-	-	-	-	-	-	-
CNP1436	9	44727859	44855737	127878	DEL	1	0.5185	-	-	Known	-	-	CNP1436	6	1	0.221612	rs35882728	8.951
CNP1452	9	68186051	68188547	2496	DEL	0/1	0.9804	-	-	Known	-	-	CNP1452	3	3	0.961997	rs7041252	109.805
CNP1453	9	68683847	68725347	41500	DUP	3	0.0098	-	-	Known	-	-	-	-	-	-	-	-
CNP1456	9	68753621	68837844	84223	MIX	1/4	0.0333	-	-	Known	-	-	-	-	-	-	-	-
CNP1461	9	69505946	69522825	16879	MIX	1/3/4	0.5517	-	-	Known	-	-	-	-	-	-	-	-
CNP1462	9	69600225	69615628	15403	DUP	4	0.0103	-	-	Known	-	-	-	-	-	-	-	-
CNP1447	9	69879083	69923647	44564	DUP	3	0.0202	-	-	Known	-	-	-	-	-	-	-	-
CNVR_9_23	9	72032392	72049604	17212	DUP	4	0.0098	APBA1	-	Known	-	-	-	-	-	-	-	-
CNVR_9_24_CNP11623	9	72098568	72120277	21709	MIX	1/3	0.0196	APBA1	-	Known	-	-	-	-	-	-	-	-
CNVR_9_25_CNP1475	9	74256736	74258824	2088	DEL	1	0.0098	-	-	Known	-	-	-	-	-	-	-	-
CNP11628	9	76020858	76026666	5808	DEL	1	0.0133	-	-	Known	-	-	-	-	-	-	-	-
CNP1478	9	79556881	79559336	2455	MIX	1/3	0.3077	-	-	Known	-	-	-	-	-	-	-	-
CNP11632	9	79770506	79777404	6898	DUP	3	0.0198	-	-	Known	-	-	-	-	-	-	-	-
CNP11635	9	82982391	82984395	2004	MIX	1/3	0.0737	-	-	Known	-	-	-	-	-	-	-	-
CNP1483	9	86514455	86517543	3088	DUP	3/4	0.0217	KIF27	-	Known	-	-	-	-	-	-	-	-
CNP1491	9	99660379	99689340	28961	MIX	1/3	0.0326	PTMAP11	PTMAP11	Known	-	-	-	-	-	-	-	-
CNVR_9_26_CNP1495	9	107363988	107366783	2795	MIX	1/3	0.0294	-	-	Known	-	-	-	-	-	-	-	-
CNVR_9_27	9	111883683	111909995	26312	DEL	1	0.0098	FRRS1L	-	Known	Early infantile Epileptic encephalopathy 37 (616981)	FRRS1L (604574)	-	-	-	-	-	-
CNP1502	9	113024789	113028169	3380	DEL	0/1	0.4419	-	-	Known	-	-	CNP1502	171	3	0.226091	rs10980300	16.995
CNVR_9_28	9	127187679	127206684	19005	DEL	1	0.0196	-	-	Known	-	-	-	-	-	-	-	-
CNVR_9_29	9	129382559	129409001	26442	DEL	1	0.0098	LMX1B	-	Known	Nail-patella syndrome (161200)	LMX1B (602575)	-	-	-	-	-	-
CNP1522	9	134260926	134265704	4778	DEL	1	0.1089	-	-	Known	-	-	CNP1522	56	0	-	-	-
CNP11660	9	135943214	135957440	14226	DEL	1	0.0103	CEL	-	Known	Maturity-onset diabetes of the young type VIII (609812)	CEL (114840)	-	-	-	-	-	-
CNP11661	9	136128542	136132873	4331	DEL	1	0.0127	ABO	-	Known	Blood group, ABO system (616093)	ABO (110300)	-	-	-	-	-	-
CNP1529	9	138214105	138216412	2307	MIX	0/1/3	0.7959	-	-	Known	-	-	-	-	-	-	-	-
CNP1534	9	141071940	141075554	3614	DUP	3/4	0.6914	-	-	Known	-	-	-	-	-	-	-	-
CNP11664	10	133551	143255	9704	DEL	1	0.0333	-	-	Known	-	-	-	-	-	-	-	-
CNVR_10_1	10	1008626	1019642	11016	DEL	1	0.0098	-	-	Known	-	-	-	-	-	-	-	-
CNVR_10_2_CNP11673	10	6657775	6664507	6732	DEL	1	0.0196	LINC02648	LINC02648	Known	-	-	-	-	-	-	-	-
CNVR_10_3	10	9560123	9727950	167827	DEL	1	0.0098	-	-	Known	-	-	-	-	-	-	-	-
CNVR_10_4_CNP1548	10	13056550	13058840	2290	DEL	1	0.0196	CCDC3	-	Known	-	-	-	-	-	-	-	-
CNVR_10_5	10	19007818	19029359	21541	DEL	1	0.0098	-	-	Known	-	-	-	-	-	-	-	-
CNVR_10_6	10	20605838	20623776	17938	DUP	3	0.0098	-	-	Known	-	-	-	-	-	-	-	-
CNP1558	10	20850112	20853534	3422	DEL	0/1	0.35	-	-	Known	-	-	CNP1558	170	2	0.930074	rs1339655	17.400
CNVR_10_7	10	24375262	24379039	3777	MIX	0/4	0.0686	KIAA1217	-	Known	-	-	-	-	-	-	-	-
CNP1562	10	24377674	24379039	1365	DEL	0/1	0.7273	KIAA1217	-	Known	-	-	CNP1562	113	3	0.651205	rs10828594	42.746
CNVR_10_8	10	24523788	24545059	21271	DUP	3	0.0098	KIAA1217	-	Known	-	-	-	-	-	-	-	-
CNVR_10_9	10	25342818	25390131	47313	DUP	3	0.0098	ENKUR	ENKUR	Known	-	-	-	-	-	-	-	-
CNP11695	10	26686155	26689767	3612	MIX	1/3	0.0220	-	-	Known	-	-	-	-	-	-	-	-
CNVR_10_10_CNP11697	10	27225904	27228473	2569	MIX	1/3/4	0.1176	FAM238C	-	Known	-	-	-	-	-	-	-	-
CNVR_10_11	10	27607184	27702509	95325	DEL	1	0.0098	ARMC4P1/PTCHD3	-	Known	-	-	-	-	-	-	-	-
CNVR_10_12_CNP11698	10	28564760	28569670	4910	DEL	1	0.0196	MPP7	-	Known	-	-	-	-	-	-	-	-
CNP11708	10	46072872	46076235	3363	MIX	1/3	0.0610	MARCH8	-	Known	-	-	-	-	-	-	-	-
CNP1586	10	47542094	47695561	153467	DUP	3	0.1429	ANTXRL/ANTXRLP1/LOC105378577	ANTXRL/ANTXRLP1/LOC105378577	Known	-	-	-	-	-	-	-	-
CNP11721	10	52391456	52393828	2372	DEL	1	0.0341	-	-	Known	-	-	-	-	-	-	-	-
CNVR_10_13	10	53274997	53300141	25144	DEL	1	0.0098	PRKG1	-	Known	Familial thoracic aortic aneurysm 8 (615436)	PRKG1 (176894)	-	-	-	-	-	-
CNVR_10_14	10	54679096	54693966	14870	DUP	4	0.0098	-	-	Known	-	-	-	-	-	-	-	-
CNVR_10_15_CNP1599	10	54929854	54939153	9299	DEL	1	0.0980	-	-	Known	-	-	CNVR_10_15_CNP1599	152	0	-	-	-
CNP1602	10	56683090	56692599	9509	MIX	0/1/3	0.4176	PCDH15	-	Known	Autosomal recessive deafness 23 (609533) / Digenic Usher syndrome type 1D/F (601067) / Usher syndrome type 1F (602083)	PCDH15 (605514)	-	-	-	-	-	-
CNVR_10_16	10	58516374	58546704	30330	DEL	1	0.0882	-	-	Known	-	-	CNVR_10_16	129	0	-	-	-
CNP1605	10	58516375	58526837	10462	DEL	1	0.0882	-	-	Known	-	-	CNP1605	130	0	-	-	-
CNP11737	10	58846314	58849888	3574	DEL	1	0.0312	-	-	Known	-	-	-	-	-	-	-	-
CNP1614	10	61364130	61365264	1134	DEL	0/1	0.1954	-	-	Known	-	-	CNP1614	126	5	0.750147	rs12354454	8.180
CNVR_10_17	10	65143557	65169458	25901	DEL	1	0.0098	JMJD1C	-	Known	-	-	-	-	-	-	-	-
CNVR_10_18	10	65954718	66016731	62013	DUP	3	0.0098	-	-	Known	-	-	-	-	-	-	-	-
CNP11746	10	66435894	66439031	3137	DEL	1	0.0206	-	-	Known	-	-	-	-	-	-	-	-
CNVR_10_19_CNP1620	10	67307923	67314446	6523	MIX	0/1/3	0.4118	-	-	Known	-	-	-	-	-	-	-	-
CNP11757	10	70612644	70622121	9477	DUP	3	0.0099	STOX1	-	Known	Preeclampsia/eclampsia 4 (609404)	STOX1 (609397)	-	-	-	-	-	-
CNP1627	10	78257061	78260585	3524	DEL	0/1	0.9694	LRMDA	-	Known	Oculocutaneous albinism type VII (615179)	LRMDA (614537)	CNP1627	119	10	0.915114	rs1080874	4.544
CNP1629	10	81383874	81385399	1525	MIX	0/1/3/4	0.5696	-	-	Known	-	-	-	-	-	-	-	-
CNP11767	10	81562187	81597779	35592	DEL	1	0.0306	LOC642361/NUTM2B-AS1	LOC642361/NUTM2B-AS1	Known	-	-	-	-	-	-	-	-
CNP11770	10	82881330	82889783	8453	MIX	1/3	0.0233	-	-	Known	-	-	-	-	-	-	-	-
CNP11772	10	84410727	84431840	21113	DUP	3	0.0099	NRG3	-	Known	-	-	-	-	-	-	-	-
CNP11773	10	84712898	84717172	4274	DUP	4	0.0256	NRG3	-	Known	-	-	-	-	-	-	-	-
CNVR_10_20	10	86403395	86511905	108510	DUP	4	0.0098	-	-	Known	-	-	-	-	-	-	-	-
CNP11777	10	87801046	87808375	7329	DUP	3	0.0110	GRID1	-	Known	-	-	-	-	-	-	-	-
CNVR_10_21_CNP1636	10	89070744	89117300	46556	MIX	0/1/3	0.0980	LINC00863/NUTM2A-AS1	LINC00863/NUTM2A-AS1/NUTM2D	Known	-	-	-	-	-	-	-	-
CNVR_10_22_CNP11780	10	90942967	90950855	7888	DEL	1	0.0294	-	-	Known	-	-	-	-	-	-	-	-
CNP11786	10	99834946	99837402	2456	DUP	4	0.0111	-	-	Known	-	-	-	-	-	-	-	-
CNP11788	10	102355113	102362115	7002	DEL	0	0.0132	-	-	Known	-	-	-	-	-	-	-	-
CNP1648	10	107057038	107059170	2132	MIX	0/1/3	0.2828	-	-	Known	-	-	-	-	-	-	-	-
CNP1655	10	114112075	114116839	4764	DUP	3/4	0.9615	GUCY2GP	GUCY2GP	Known	-	-	-	-	-	-	-	-
CNP11795	10	122770663	122776593	5930	DEL	1	0.0230	-	-	Known	-	-	-	-	-	-	-	-
CNP1662	10	124341534	124351013	9479	MIX	1/3	0.1868	DMBT1	-	Known	-	-	-	-	-	-	-	-
CNVR_10_23	10	124634228	124676335	42107	DEL	1	0.0098	FAM24A/FAM24B/FAM24B-CUZD1/LOC399815	FAM24A/FAM24B/FAM24B-CUZD1/LOC399815	Known	-	-	-	-	-	-	-	-
CNP11800	10	126070149	126074232	4083	DEL	1	0.0116	-	-	Known	-	-	-	-	-	-	-	-
CNVR_10_24	10	132177400	132205635	28235	DUP	4	0.0098	-	-	Known	-	-	-	-	-	-	-	-
CNP11804	10	132318554	132320109	1555	DEL	1	0.0109	-	-	Known	-	-	-	-	-	-	-	-
CNP1669	10	135242873	135296269	53396	DUP	3	0.1275	SCART1	SCART1	Known	-	-	-	-	-	-	-	-
CNP1670	10	135328663	135377278	48615	DUP	3	0.14	CYP2E1/SYCE1	CYP2E1	Known	Premature ovarian failure 12 (616947)/ Spermatogenic failure 15 (616950)	SYCE1 (611486)	-	-	-	-	-	-
CNVR_11_1_CNP1674	11	4250013	4359288	109275	MIX	0/1/4	0.0588	-	-	Known	-	-	-	-	-	-	-	-
CNP11816	11	4510137	4562393	52256	DEL	1	0.0099	OR52K1	-	Known	-	-	-	-	-	-	-	-
CNVR_11_2	11	4535320	4680481	145161	DEL	1	0.0098	C11orf40/OR51D1/OR51E1/OR52I1/OR52I2/OR52M1/TRIM68	C11orf40/OR51D1/OR51E1/OR52I1/OR52I2/OR52M1/TRIM68	Known	-	-	-	-	-	-	-	-
CNVR_11_3_CNP1675	11	4968113	4983161	15048	MIX	0/1/3/4	0.5784	OR51A2/OR51A4	OR51A2/OR51A4	Known	-	-	-	-	-	-	-	-
CNP11821	11	5271671	5273656	1985	MIX	1/3	0.0454	-	-	Known	-	-	-	-	-	-	-	-
CNP1678	11	5522171	5523593	1422	MIX	1/3	0.0513	OR51B5	-	Known	-	-	-	-	-	-	-	-
CNVR_11_4_CNP1679	11	5788080	5812360	24280	MIX	0/1/3	0.6863	OR52N1/OR52N5	OR52N1/OR52N5	Known	-	-	-	-	-	-	-	-
CNP1680	11	5872237	5883317	11080	DEL	0/1	0.0659	OR52E8	OR52E8	Known	-	-	CNP1680	148	0	-	-	-
CNVR_11_5	11	6839027	6858748	19721	DEL	1	0.0196	-	-	Known	-	-	-	-	-	-	-	-
CNP1682	11	7813040	7841583	28543	MIX	0/1/3	0.1909	OR5P2	OR5P2	Known	-	-	-	-	-	-	-	-
CNVR_11_6	11	18949071	18976820	27749	MIX	1/3/4	0.1569	MRGPRX1	MRGPRX1	Known	-	-	-	-	-	-	-	-
CNP1690	11	18949072	18961988	12916	DUP	4	0.0294	MRGPRX1	MRGPRX1	Known	-	-	-	-	-	-	-	-
CNVR_11_7_CNP1693	11	21193385	21212092	18707	DEL	1	0.0196	NELL1	-	Known	-	-	-	-	-	-	-	-
CNVR_11_8	11	24244102	24341752	97650	DEL	1	0.0196	-	-	Known	-	-	-	-	-	-	-	-
CNP1700	11	24444249	24450257	6008	DEL	0	0.0139	-	-	Known	-	-	-	-	-	-	-	-
CNVR_11_9	11	24955221	24979109	23888	DUP	4	0.0098	LUZP2	-	Known	-	-	-	-	-	-	-	-
CNVR_11_10_CNP1702	11	25608546	25628146	19600	DEL	1	0.0392	-	-	Known	-	-	CNVR_11_10_CNP1702	112	1	0.305556	rs4356180	34.588
CNVR_11_11_CNP1704	11	25706966	25722150	15184	DEL	1	0.0588	-	-	Known	-	-	CNVR_11_11_CNP1704	127	0	-	-	-
CNVR_11_12_CNP1707	11	30172735	30180443	7708	DEL	1	0.0098	-	-	Known	-	-	-	-	-	-	-	-
CNVR_11_13	11	35147497	35161076	13579	DEL	1	0.0098	CD44/LOC100507144	CD44/LOC100507144	Known	Blood group, Indian system (609027)	CD44 (107269)	-	-	-	-	-	-
CNVR_11_14_CNP11862	11	38457948	38463187	5239	DEL	1	0.0098	-	-	Known	-	-	-	-	-	-	-	-
CNVR_11_15	11	40560733	40604029	43296	DEL	1	0.0098	LRRC4C	-	Known	-	-	-	-	-	-	-	-
CNP1719	11	42813151	42818039	4888	MIX	0/1/3/4	0.3943	-	-	Known	-	-	-	-	-	-	-	-
CNP11864	11	42969583	42971168	1585	DUP	3	0.0139	-	-	Known	-	-	-	-	-	-	-	-
CNP11866	11	48772662	48783497	10835	DUP	4	0.0306	-	-	Known	-	-	-	-	-	-	-	-
CNVR_11_16_CNP1725	11	49710861	49757767	46906	DEL	1	0.0686	LOC440040	-	Known	-	-	CNVR_11_16_CNP1725	51	1	0.516746	rs7106742	12.501
CNP1726	11	49759555	49760688	1133	DEL	1	0.1386	LOC440040	-	Known	-	-	CNP1726	48	5	1	rs12224566	0.699
CNP1729	11	51352990	51357245	4255	MIX	0/1/3/4	0.7934	-	-	Known	-	-	-	-	-	-	-	-
CNP1730	11	54701645	54757943	56298	MIX	0/1/4	0.7789	-	-	Known	-	-	-	-	-	-	-	-
CNP1731	11	54965608	55036472	70864	DEL	0/1	0.17	TRIM48	TRIM48	Known	-	-	CNP1731	30	2	0.95092	rs9667973	125.278
CNP1732	11	55374032	55453009	78977	DEL	0/1	0.3823	OR4C6/OR4P4/OR4S2	OR4C6/OR4P4/OR4S2	Known	-	-	CNP1732	77	7	1	rs9804659	51.821
CNP11880	11	57644810	57649246	4436	DUP	4	0.0128	-	-	Known	-	-	-	-	-	-	-	-
CNP11881	11	57851831	57855615	3784	DEL	1	0.0217	OR9Q1	-	Known	-	-	-	-	-	-	-	-
CNVR_11_17	11	58547783	58674568	126785	DUP	3	0.0098	GLYATL1/GLYATL2	GLYATL1/GLYATL2	Known	-	-	-	-	-	-	-	-
CNP1739	11	58811244	58853765	42521	DUP	3	0.0316	LOC283194	GLYATL1B/LOC283194	Known	-	-	-	-	-	-	-	-
CNVR_11_18	11	61978837	62006122	27285	DUP	3	0.0098	SCGB2A1	-	Known	-	-	-	-	-	-	-	-
CNVR_11_19_CNP1754	11	79975985	79985641	9656	DEL	1	0.0294	-	-	Known	-	-	-	-	-	-	-	-
CNVR_11_20	11	81503467	81517158	13691	DEL	0/1	0.0490	-	-	Known	-	-	CNVR_11_20	159	0	-	-	-
CNP11904	11	81512271	81517265	4994	DEL	0/1	0.1794	-	-	Known	-	-	CNP11904	156	7	0.243714	rs7947949	18.295
CNVR_11_21	11	81653513	81681585	28072	DUP	3	0.0098	MIR4300HG	-	Known	-	-	-	-	-	-	-	-
CNVR_11_22	11	83414380	83432448	18068	DEL	1	0.0098	DLG2	-	Known	-	-	-	-	-	-	-	-
CNVR_11_23_CNP1760	11	85889658	85899812	10154	DEL	1	0.0098	-	-	Known	-	-	-	-	-	-	-	-
CNVR_11_24	11	87064713	87413082	348369	DUP	3	0.0098	-	-	Known	-	-	-	-	-	-	-	-
CNP1765	11	90568187	90570937	2750	DEL	1	0.1519	DISC1FP1	-	Known	-	-	CNP1765	101	4	0.390952	rs7927615	6.429
CNP1777	11	104923862	104931233	7371	DEL	1	0.0319	-	-	Known	-	-	-	-	-	-	-	-
CNVR_11_25	11	104950423	104972518	22095	DUP	3	0.0098	CARD17	CARD17	Known	-	-	-	-	-	-	-	-
CNVR_11_26	11	107653742	107679828	26086	DUP	3	0.0098	SLC35F2	-	Known	-	-	-	-	-	-	-	-
CNP1782	11	107784507	107787713	3206	DEL	0/1	0.4565	-	-	Known	-	-	CNP1782	88	5	0.443719	rs7126077	19.108
CNVR_11_27	11	111478291	111677695	199404	DUP	3	0.0098	ALG9/PPP2R1B/SIK2	PPP2R1B	Novel	Congenital disorder of glycosylation type Il (608776)/ Gillessen-Kaesbach-Nishimura syndrome (263210) ; Lung cancer (211980)	ALG9 (606941) ; PPP2R1B (603113)	-	-	-	-	-	-
CNVR_11_28	11	117282799	117350336	67537	DUP	3	0.0098	CEP164/DSCAML1	-	Known	Nephronophthisis 15 (614845)	CEP164 (614848)	-	-	-	-	-	-
CNP11931	11	124087304	124095916	8612	DUP	3	0.0101	OR8G2P	OR8G2P	Known	-	-	-	-	-	-	-	-
CNVR_11_29	11	128374712	128381867	7155	DUP	4	0.0098	ETS1	-	Novel	-	-	-	-	-	-	-	-
CNVR_11_30	11	130699299	130708331	9032	DEL	1	0.0098	-	-	Known	-	-	-	-	-	-	-	-
CNVR_11_31	11	134280930	134719568	438638	DUP	3	0.0294	B3GAT1/LOC283177/LOC729305	B3GAT1/LOC283177/LOC729305	Known	-	-	-	-	-	-	-	-
CNP11936	11	134580314	134602950	22636	DUP	3	0.03	-	-	Known	-	-	-	-	-	-	-	-
CNVR_11_32	11	134788840	134829299	40459	DUP	3	0.0098	-	-	Known	-	-	-	-	-	-	-	-
CNVR_12_1	12	863832	875354	11522	DEL	0/1	0.1176	WNK1	-	Known	Hereditary sensory and autonomic neuropathy type II (201300) / Pseudohypoaldosteronism type IIC (614492)	WNK1 (605232)	-	-	1	0.440801	rs12369414	40.416
CNP1796	12	869109	874029	4920	DEL	0/1	0.2451	WNK1	-	Known	Hereditary sensory and autonomic Neuropathy type II (201300) / Pseudohypoaldosteronism type IIC (614492)	WNK1 (605232)	CNP1796	104	1	0.819651	rs12369414	41.741
CNVR_12_2_CNP1799	12	2245862	2259967	14105	DEL	1	0.0196	CACNA1C	-	Known	Brugada syndrome 3 (611875) / Timothy syndrome (601005)	CACNA1C (114205)	-	-	-	-	-	-
CNP1809	12	8558488	8584672	26184	DEL	0/1	1	-	-	Known	-	-	CNP1809	69	0	-	-	-
CNVR_12_3_CNP1811	12	9633378	9734970	101592	MIX	0/1/4	0.9998	OVOS	OVOS	Known	-	-	-	-	-	-	-	-
CNP1812	12	10583367	10596119	12752	DEL	0/1	0.3283	KLRC1/KLRC2	KLRC2	Known	-	-	CNP1812	122	9	0.573789	rs4548707	24.114
CNVR_12_4	12	11192057	11224689	32632	DUP	3	0.0098	PRH1/PRH1-PRR4/PRH1-TAS2R14/TAS2R46	TAS2R46	Known	-	-	-	-	-	-	-	-
CNP1813	12	11222366	11241532	19166	DEL	0/1	0.5056	PRH1/PRH1-PRR4/PRH1-TAS2R14	-	Known	-	-	CNP1813	58	7	1	rs2597996	13.982
CNVR_12_5_CNP1814	12	11512492	11543406	30914	MIX	0/1/3/4	0.2157	PRB1	-	Known	-	-	-	-	-	-	-	-
CNVR_12_6_CNP1815	12	12537497	12541871	4374	DEL	1	0.1078	BORCS5	-	Known	-	-	CNVR_12_6_CNP1815	95	1	0.216285	rs11054874	1.362
CNP11961	12	17590444	17600550	10106	DEL	1	0.0270	-	-	Known	-	-	-	-	-	-	-	-
CNVR_12_7_CNP1827	12	27647741	27651362	3621	DEL	1	0.0980	SMCO2	-	Known	-	-	CNVR_12_7_CNP1827	147	0	-	-	-
CNVR_12_8_CNP1828	12	28095493	28097644	2151	DEL	1	0.0784	-	-	Known	-	-	CNVR_12_8_CNP1828	111	0	-	-	-
CNVR_12_9_CNP1832	12	30239266	30243933	4667	DEL	1	0.0392	-	-	Known	-	-	CNVR_12_9_CNP1832	197	0	-	-	-
CNVR_12_10	12	31265056	31407123	142067	DUP	3	0.0098	OVOS2	OVOS2	Known	-	-	-	-	-	-	-	-
CNP1836	12	33301406	33307374	5968	DEL	0/1	0.1276	-	-	Known	-	-	CNP1836	119	2	0.366425	rs1379534	25.693
CNP1837	12	33379599	33395418	15819	DEL	0/1	0.6383	-	-	Known	-	-	CNP1837	129	12	0.898424	rs10772055	0.159
CNP1841	12	34208356	34216305	7949	DEL	0/1	0.275	-	-	Known	-	-	CNP1841	56	0	-	-	-
CNP11986	12	34256709	34262552	5843	DEL	1	0.0549	-	-	Known	-	-	CNP11986	55	0	-	-	-
CNP11988	12	38054147	38108053	53906	DEL	1	0.0208	-	-	Known	-	-	-	-	-	-	-	-
CNP11991	12	38660915	38668897	7982	DEL	1	0.0116	-	-	Known	-	-	-	-	-	-	-	-
CNVR_12_11_CNP1846	12	40817597	40821478	3881	DEL	0/1	0.0196	MUC19	-	Known	-	-	-	-	-	-	-	-
CNP1849	12	45905840	45909537	3697	MIX	0/1/3	0.8265	-	-	Known	-	-	-	-	-	-	-	-
CNVR_12_12	12	55706986	55717616	10630	DEL	1	0.0098	OR6C1	OR6C1	Known	-	-	-	-	-	-	-	-
CNVR_12_13	12	60432605	61051900	619295	DEL	1	0.0098	-	-	Known	-	-	-	-	-	-	-	-
CNP12001	12	62202570	62210820	8250	DEL	1	0.0247	TAFA2	-	Known	-	-	-	-	-	-	-	-
CNVR_12_14_CNP12002	12	63961449	64120642	159193	MIX	1/3	0.0196	DPY19L2	DPY19L2	Known	Spermatogenic failure 9 (613958)	DPY19L2 (613893)	-	-	-	-	-	-
CNP12004	12	66963297	66971024	7727	DUP	3	0.0101	GRIP1	-	Known	Fraser syndrome 3 (617667)	GRIP1 (604597)	-	-	-	-	-	-
CNP1861	12	70872675	70878027	5352	MIX	0/1/3	0.5052	-	-	Known	-	-	-	-	-	-	-	-
CNVR_12_15	12	73662796	73697698	34902	DEL	1	0.0098	-	-	Known	-	-	-	-	-	-	-	-
CNVR_12_16	12	80113023	80193405	80382	DUP	3	0.0098	PPP1R12A	-	Known	-	-	-	-	-	-	-	-
CNP12014	12	80825175	80828113	2938	MIX	1/4	0.0253	-	-	Known	-	-	-	-	-	-	-	-
CNP1872	12	84163290	84165241	1951	DEL	0/1	0.8153	-	-	Known	-	-	CNP1872	81	13	0.896575	rs10862761	0.395
CNVR_12_17_CNP1879	12	99795293	99798734	3441	DEL	0/1	0.3235	ANKS1B	-	Known	-	-	CNVR_12_17_CNP1879	93	10	0.945368	rs17029301	25.150
CNP12031	12	111233954	111235725	1771	MIX	1/4	0.0222	-	-	Known	-	-	-	-	-	-	-	-
CNP12033	12	114632203	114637909	5706	DEL	1	0.0139	-	-	Known	-	-	-	-	-	-	-	-
CNP12034	12	118049324	118051527	2203	DEL	1	0.0132	KSR2	-	Known	-	-	-	-	-	-	-	-
CNVR_12_18	12	118724517	118788337	63820	DEL	1	0.0098	TAOK3	-	Known	-	-	-	-	-	-	-	-
CNVR_12_19_CNP12039	12	126822449	126829208	6759	DEL	1	0.0098	-	-	Known	-	-	-	-	-	-	-	-
CNP1893	12	127000338	127004590	4252	DEL	1	0.0421	-	-	Known	-	-	CNP1893	139	0	-	-	-
CNVR_12_20	12	127151130	127220116	68986	DUP	3	0.0098	LINC00944/LOC100996671	LOC100996671	Known	-	-	-	-	-	-	-	-
CNP1894	12	127575693	127585588	9895	DEL	0/1	0.0805	-	-	Known	-	-	CNP1894	161	4	0.330405	rs11058978	4.610
CNVR_12_21	12	129490921	129511732	20811	DUP	3	0.0098	-	-	Known	-	-	-	-	-	-	-	-
CNVR_12_22	12	129732356	129740434	8078	DEL	1	0.0098	TMEM132D	-	Known	-	-	-	-	-	-	-	-
CNVR_12_23_CNP1898	12	131148309	131150369	2060	DEL	1	0.0294	RIMBP2	-	Known	-	-	-	-	-	-	-	-
CNP1901	12	131794168	131796447	2279	DUP	3/4	0.0732	-	-	Known	-	-	-	-	-	-	-	-
CNP1912	13	20465397	20469459	4062	DUP	3	0.0105	-	-	Known	-	-	-	-	-	-	-	-
CNVR_13_1	13	21687846	21962284	274438	DUP	3	0.0098	GRK6P1/LINC00539/LINC01046/LOC101928764/MIPEPP3/MRPL57/SAP18/SKA3/ZDHHC20	GRK6P1/LINC00539/LINC01046/LOC101928764/MIPEPP3/MRPL57/SAP18/SKA3	Known	-	-	-	-	-	-	-	-
CNVR_13_2	13	24429453	24656151	226698	DUP	3	0.0098	ANKRD20A19P/C1QTNF9B/MIPEP/PCOTH/SPATA13	ANKRD20A19P/C1QTNF9B/MIPEP/PCOTH/SPATA13	Known	Combined oxidative phosphorylation deficiency 31 (617228)	MIPEP (602241)	-	-	-	-	-	-
CNP1920	13	25509846	25515343	5497	MIX	0/1/3	0.1649	TPTE2P1	-	Known	-	-	-	-	-	-	-	-
CNVR_13_3_CNP1922	13	32532622	32538423	5801	DEL	0/1	0.2059	EEF1DP3	-	Known	-	-	CNVR_13_3_CNP1922	133	4	0.866109	rs203418	7.084
CNVR_13_4	13	38072035	38113615	41580	MIX	0/1/4	0.2451	LINC00547	LINC00547	Known	-	-	-	-	-	-	-	-
CNP1924	13	38072036	38084757	12721	DEL	0/1	0.5959	-	-	Known	-	-	CNP1924	184	5	1	rs9547912	0.901
CNP1926	13	39747763	39751136	3373	DEL	1	0.0556	-	-	Known	-	-	CNP1926	113	2	0.602941	rs2151455	4.651
CNP1928	13	43599548	43603093	3545	DUP	3	0.0222	DNAJC15	-	Known	-	-	-	-	-	-	-	-
CNP1938	13	53097984	53105785	7801	DEL	0/1	0.6754	TPTE2P3	-	Known	-	-	CNP1938	26	8	0.776114	rs4307828	46.350
CNVR_13_5	13	54786784	54822165	35381	DEL	1	0.0098	-	-	Known	-	-	-	-	-	-	-	-
CNVR_13_6	13	55331199	55578515	247316	DEL	1	0.0098	-	-	Known	-	-	-	-	-	-	-	-
CNVR_13_7	13	57749023	57790009	40986	MIX	0/1/3	0.2353	-	-	Known	-	-	-	-	-	-	-	-
CNP1941	13	57758270	57778380	20110	MIX	0/1/3	0.4455	-	-	Known	-	-	-	-	-	-	-	-
CNP12085	13	58590281	58597030	6749	DEL	0	0.0120	-	-	Known	-	-	-	-	-	-	-	-
CNVR_13_8	13	61040537	61741258	700721	DUP	4	0.0098	LINC00378/TDRD3	LINC00378	Novel	-	-	-	-	-	-	-	-
CNP12086	13	61713469	61718343	4874	MIX	1/4	0.0206	-	-	Known	-	-	-	-	-	-	-	-
CNVR_13_9	13	62646731	62660299	13568	DUP	4	0.0098	-	-	Known	-	-	-	-	-	-	-	-
CNP1946	13	64224788	64236692	11904	MIX	1/3	0.0217	-	-	Known	-	-	-	-	-	-	-	-
CNVR_13_10_CNP1952	13	69251980	69268242	16262	DEL	0/1	0.1961	-	-	Known	-	-	CNVR_13_10_CNP1952	97	3	0.527334	rs12428605	25.394
CNVR_13_11	13	70859840	70886372	26532	DUP	3	0.0098	-	-	Known	-	-	-	-	-	-	-	-
CNP12106	13	71416509	71430585	14076	DUP	3	0.0105	-	-	Known	-	-	-	-	-	-	-	-
CNP1956	13	72477555	72480556	3001	DEL	0/1	0.6146	-	-	Known	-	-	CNP1956	140	2	0.378466	rs722745	6.241
CNP1960	13	76109534	76117768	8234	DUP	3/4	0.0353	COMMD6	COMMD6	Known	-	-	-	-	-	-	-	-
CNVR_13_12	13	81909406	82100044	190638	DEL	1	0.0098	-	-	Known	-	-	-	-	-	-	-	-
CNVR_13_13	13	97333642	97427052	93410	DUP	3	0.0098	HS6ST3	-	Known	-	-	-	-	-	-	-	-
CNVR_13_14	13	111047100	111596127	549027	DUP	3	0.0098	ANKRD10/CARS2/COL4A2/COL4A2-AS1/COL4A2-AS2/ING1/LINC00346/LINC00567/LOC105370362/NAXD/RAB20	ANKRD10/CARS2/COL4A2-AS1/COL4A2-AS2/ING1/LINC00346/LINC00567/LOC105370362/NAXD/RAB20	Known	Combined oxidative phosphorylation deficiency 27 (616672) ; Susceptibility to intracerebral hemorrhage (614519)/ Porencephaly 2 (614483) ; Somatic head and neck squamous cell carcinoma (275355)	CARS2 (612800) ; COL4A2 (120090) ; ING1 (601566)	-	-	-	-	-	-
CNVR_13_15	13	112804834	113081675	276841	DUP	3	0.0098	LINC01043/LINC01044/LINC01070/LOC100506016/LOC101928730/SPACA7	LINC01043/LINC01044/LINC01070/LOC100506016/LOC101928730/SPACA7	Novel	-	-	-	-	-	-	-	-
CNVR_14_1	14	19191717	20423372	1231655	MIX	1/3/4	0.6765	BMS1P17/BMS1P18/BMS1P22/DUXAP10/DUXAP9/LINC02297/LNCRNA-ATB/LOC100508046/LOC101929572/OR11H12/OR11H2/OR4K1/OR4K2/OR4K3/OR4K5/OR4M1/OR4N2/OR4Q3/POTEG/POTEH-AS1/POTEM	BMS1P17/BMS1P18/BMS1P22/DUXAP10/DUXAP9/LINC02297/LNCRNA-ATB/LOC100508046/LOC101929572/OR11H12/OR11H2/OR4K1/OR4K2/OR4K3/OR4K5/OR4M1/OR4N2/OR4Q3/POTEG/POTEH-AS1/POTEM	Known	-	-	-	-	-	-	-	-
CNP1979	14	19451076	19469520	18444	MIX	0/1/3/4	0.3793	-	-	Known	-	-	-	-	-	-	-	-
CNP1983	14	20200183	20423372	223189	DUP	3/4/6	0.5843	OR4K1/OR4K2/OR4K3/OR4K5/OR4M1/OR4N2/OR4Q3	OR4K1/OR4K2/OR4K3/OR4K5/OR4M1/OR4N2/OR4Q3	Known	-	-	-	-	-	-	-	-
CNVR_14_2_CNP12138	14	20521435	20539362	17927	DUP	3	0.0098	OR4L1	OR4L1	Known	-	-	-	-	-	-	-	-
CNP1984	14	21349606	21409981	60375	DEL	1	0.0098	ECRP/RNASE3	ECRP/RNASE3	Known	-	-	-	-	-	-	-	-
CNP1985	14	22050143	22055757	5614	DUP	3	0.0105	-	-	Known	-	-	-	-	-	-	-	-
CNP12144	14	23094841	23099209	4368	MIX	1/3	0.1414	-	-	Known	-	-	-	-	-	-	-	-
CNVR_14_3	14	24444828	24501001	56173	DEL	1	0.0294	DHRS4L1/DHRS4L2	DHRS4L1/DHRS4L2	Known	-	-	-	-	-	-	-	-
CNP12155	14	36672026	36675033	3007	DUP	4	0.0175	-	-	Known	-	-	-	-	-	-	-	-
CNVR_14_4	14	40072662	40124015	51353	DEL	1	0.0196	-	-	Known	-	-	-	-	-	-	-	-
CNVR_14_5	14	40990116	41236324	246208	DEL	1	0.0098	-	-	Known	-	-	-	-	-	-	-	-
CNVR_14_6_CNP12158	14	41472098	41485577	13479	DEL	1	0.0098	LINC02315	-	Known	-	-	-	-	-	-	-	-
CNVR_14_7_CNP2007	14	41610496	41657349	46853	DEL	1	0.1667	-	-	Known	-	-	CNVR_14_7_CNP2007	124	4	0.59057	rs2415671	24.788
CNVR_14_8	14	43975154	44115670	140516	DEL	1	0.0098	-	-	Known	-	-	-	-	-	-	-	-
CNVR_14_9	14	46862400	46966437	104037	DEL	1	0.0098	LINC00871	LINC00871	Known	-	-	-	-	-	-	-	-
CNVR_14_10	14	48231966	48277451	45485	DEL	1	0.0098	LINC00648	LINC00648	Known	-	-	-	-	-	-	-	-
CNVR_14_11	14	50399836	50519022	119186	DUP	3	0.0098	LINC01588/LINC01599/MIR6076	LINC01588/MIR6076	Novel	-	-	-	-	-	-	-	-
CNVR_14_12	14	51060651	51148978	88327	DUP	3	0.0098	ATL1/SAV1	SAV1	Known	Hereditary sensory neuropathy type ID (613708) / Autosomal dominant spastic paraplegia 3A (182600)	ATL1 (606439)	-	-	-	-	-	-
CNP12175	14	61831858	61839378	7520	MIX	1/4	0.0316	PRKCH	-	Known	Susceptibility to cerebral infarction (601367)	PRKCH (605437)	-	-	-	-	-	-
CNP12180	14	65735196	65742436	7240	DUP	3	0.01	-	-	Known	-	-	-	-	-	-	-	-
CNVR_14_13	14	67456832	67688528	231696	DUP	3	0.0098	FAM71D/GPHN	FAM71D	Known	Molybdenum cofactor deficiency C (615501)	GPHN (603930)	-	-	-	-	-	-
CNP2023	14	70018368	70022467	4099	MIX	0/1/3	0.2653	-	-	Known	-	-	-	-	-	-	-	-
CNP2026	14	74001123	74020979	19856	MIX	0/1/3/4	0.8020	ACOT1/HEATR4	ACOT1	Known	-	-	-	-	-	-	-	-
CNP12187	14	74031490	74050264	18774	DUP	4	0.0110	ACOT2	ACOT2	Known	-	-	-	-	-	-	-	-
CNP12198	14	86286312	86312173	25861	DEL	1	0.0101	-	-	Known	-	-	-	-	-	-	-	-
CNVR_14_14_CNP12199	14	86460626	86490334	29708	DEL	1	0.0490	LINC02328	-	Known	-	-	CNVR_14_14_CNP12199	62	0	-	-	-
CNVR_14_15	14	106519062	106918649	399587	MIX	0/1/3/4	0.2255	LINC00226	LINC00226	Known	-	-	-	-	-	-	-	-
CNVR_15_1	15	24054340	24067595	13255	DEL	0	0.0882	-	-	Known	-	-	CNVR_15_1	138	0	-	-	-
CNP2060	15	24055437	24059093	3656	DEL	1	0.1011	-	-	Known	-	-	CNP2060	139	0	-	-	-
CNVR_15_2	15	24344461	24778891	434430	MIX	0/1/3	0.1765	PWRN2/PWRN3	PWRN2/PWRN3	Known	-	-	-	-	-	-	-	-
CNP12282	15	24386623	24434532	47909	DEL	1	0.0206	PWRN2	PWRN2	Known	-	-	-	-	-	-	-	-
CNP2061	15	24478764	24514472	35708	MIX	1/3	0.2989	-	-	Known	-	-	-	-	-	-	-	-
CNP12287	15	24610023	24651064	41041	MIX	1/3	0.0312	-	-	Known	-	-	-	-	-	-	-	-
CNP2062	15	24675133	24718596	43463	MIX	0/1/3	0.3823	PWRN3	PWRN3	Known	-	-	-	-	-	-	-	-
CNP2063	15	24725293	24745910	20617	DEL	1	0.0196	-	-	Known	-	-	-	-	-	-	-	-
CNP12292	15	24778416	24792374	13958	DEL	1	0.0109	-	-	Known	-	-	-	-	-	-	-	-
CNVR_15_3	15	25295836	25335468	39632	DUP	4	0.0098	SNHG14/SNORD116-1/SNORD116-10/SNORD116-11/SNORD116-12/SNORD116-13/SNORD116-14/SNORD116-15/SNORD116-16/SNORD116-17/SNORD116-18/SNORD116-19/SNORD116-2/SNORD116-20/SNORD116-21/SNORD116-22/SNORD116-3/SNORD116-4/SNORD116-5/SNORD116-6/SNORD116-7/SNORD116-8/SNORD116-9	SNORD116-1/SNORD116-10/SNORD116-11/SNORD116-12/SNORD116-13/SNORD116-14/SNORD116-15/SNORD116-16/SNORD116-17/SNORD116-18/SNORD116-19/SNORD116-2/SNORD116-20/SNORD116-21/SNORD116-22/SNORD116-3/SNORD116-4/SNORD116-5/SNORD116-6/SNORD116-7/SNORD116-8/SNORD116-9	Known	-	-	-	-	-	-	-	-
CNVR_15_4	15	25416713	25497317	80604	DUP	4	0.0098	PWAR4/SNHG14/SNORD115-10/SNORD115-11/SNORD115-12/SNORD115-13/SNORD115-14/SNORD115-15/SNORD115-16/SNORD115-17/SNORD115-18/SNORD115-19/SNORD115-2/SNORD115-20/SNORD115-21/SNORD115-22/SNORD115-23/SNORD115-24/SNORD115-25/SNORD115-26/SNORD115-27/SNORD115-28/SNORD115-29/SNORD115-3/SNORD115-30/SNORD115-31/SNORD115-32/SNORD115-33/SNORD115-34/SNORD115-35/SNORD115-36/SNORD115-37/SNORD115-38/SNORD115-39/SNOR…	PWAR4/SNORD115-10/SNORD115-11/SNORD115-12/SNORD115-13/SNORD115-14/SNORD115-15/SNORD115-16/SNORD115-17/SNORD115-18/SNORD115-19/SNORD115-2/SNORD115-20/SNORD115-21/SNORD115-22/SNORD115-23/SNORD115-24/SNORD115-25/SNORD115-26/SNORD115-27/SNORD115-28/SNORD115-29/SNORD115-3/SNORD115-30/SNORD115-31/SNORD115-32/SNORD115-33/SNORD115-34/SNORD115-35/SNORD115-36/SNORD115-37/SNORD115-38/SNORD115-39/SNORD115-4/…	Known	-	-	-	-	-	-	-	-
CNP12294	15	25421607	25430243	8636	MIX	1/3/4	0.0421	SNHG14/SNORD115-10/SNORD115-12/SNORD115-4/SNORD115-5/SNORD115-6/SNORD115-7/SNORD115-8/SNORD115-9	SNORD115-10/SNORD115-12/SNORD115-4/SNORD115-5/SNORD115-6/SNORD115-7/SNORD115-8/SNORD115-9	Known	-	-	-	-	-	-	-	-
CNVR_15_5	15	26562151	26582676	20525	DEL	1	0.0098	-	-	Known	-	-	-	-	-	-	-	-
CNVR_15_6_CNP2067	15	27919496	27927806	8310	DEL	1	0.0882	-	-	Known	-	-	CNVR_15_6_CNP2067	171	0	-	-	-
CNVR_15_7	15	30386410	30900878	514468	MIX	1/3	0.0686	CHRFAM7A/DNM1P50/GOLGA8H/GOLGA8J/GOLGA8Q/GOLGA8R/GOLGA8T/LINC02249/LOC100288203/LOC100996413/LOC102725021/ULK4P1/ULK4P2/ULK4P3	CHRFAM7A/DNM1P50/GOLGA8H/GOLGA8Q/GOLGA8R/GOLGA8T/LINC02249/LOC100288203/LOC100996413/ULK4P1/ULK4P2/ULK4P3	Known	-	-	-	-	-	-	-	-
CNP2070	15	30448595	30502295	53700	MIX	1/4	0.0506	LINC02249	LINC02249	Known	-	-	-	-	-	-	-	-
CNP2073	15	30589797	30749429	159632	DUP	3/4	0.9579	CHRFAM7A/DNM1P50/GOLGA8R	CHRFAM7A/DNM1P50/GOLGA8R	Known	-	-	-	-	-	-	-	-
CNP2075	15	30951002	30981045	30043	DUP	3	0.0109	LOC100288637	-	Known	-	-	-	-	-	-	-	-
CNVR_15_8	15	32458660	32876984	418324	MIX	1/3	0.0686	CHRNA7/GOLGA8K/GOLGA8O/LINC02256/ULK4P1/ULK4P2/WHAMMP1	GOLGA8K/GOLGA8O/LINC02256/ULK4P1/ULK4P2/WHAMMP1	Known	Neurophysiologic defect in schizophrenia	CHRNA7	-	-	-	-	-	-
CNVR_15_9_CNP2082	15	34700683	34862723	162040	MIX	0/1/3	0.2745	GOLGA8A/GOLGA8B/MIR1233-1/MIR1233-2	GOLGA8A/GOLGA8B/MIR1233-1/MIR1233-2	Known	-	-	-	-	-	-	-	-
CNVR_15_10	15	38300462	38324457	23995	DEL	1	0.0098	-	-	Known	-	-	-	-	-	-	-	-
CNP2084	15	39588226	39592188	3962	MIX	1/3	0.0404	-	-	Known	-	-	-	-	-	-	-	-
CNP12316	15	42403716	42407684	3968	DEL	1	0.0204	-	-	Known	-	-	-	-	-	-	-	-
CNP12319	15	43892841	43894806	1965	MIX	1/4	0.0361	STRC	-	Known	Autosomal recessive deafness 16 (603720)	STRC (606440)	-	-	-	-	-	-
CNVR_15_11	15	43929350	43995888	66538	DEL	1	0.0098	CATSPER2/CKMT1A/PPIP5K1P1-CATSPER2/STRCP1	CATSPER2/CKMT1A/PPIP5K1P1-CATSPER2	Known	-	-	-	-	-	-	-	-
CNP2099	15	56790703	56800977	10274	DEL	0/1	0.0990	-	-	Known	-	-	CNP2099	64	1	0.282239	rs703237	20.048
CNVR_15_12	15	58478663	58532730	54067	DEL	1	0.0098	-	-	Known	-	-	-	-	-	-	-	-
CNVR_15_13	15	58724382	58730571	6189	DEL	1	0.0098	LIPC/LIPC-AS1	-	Known	Noninsulin-dependent diabetes mellitus (125853) / Hepatic lipase deficiency (614025) / High density lipoprotein cholesterol level QTL 12 (612797)	LIPC (151670)	-	-	-	-	-	-
CNVR_15_14	15	60506225	60552763	46538	DUP	3	0.0098	-	-	Known	-	-	-	-	-	-	-	-
CNVR_15_15	15	61688168	61697981	9813	DEL	1	0.0098	-	-	Known	-	-	-	-	-	-	-	-
CNVR_15_16	15	75012353	75034186	21833	DEL	1	0.0098	CYP1A1	CYP1A1	Known	-	-	-	-	-	-	-	-
CNVR_15_17	15	75920350	76011147	90797	DUP	3	0.0098	CSPG4/IMP3/SNX33	CSPG4/IMP3/SNX33	Known	-	-	-	-	-	-	-	-
CNP2112	15	76340870	76344889	4019	DEL	1	0.0833	-	-	Known	-	-	CNP2112	76	6	0.563077	rs16967747	80.317
CNVR_15_18	15	76868226	76895775	27549	MIX	0/3/4	0.4509	MIR3713/SCAPER	MIR3713	Known	-	-	-	-	-	-	-	-
CNP2113	15	76891241	76895775	4534	DEL	0/1	0.7551	SCAPER	-	Known	-	-	CNP2113	55	8	1	rs1867197	14.256
CNVR_15_19_CNP12346	15	79548742	79553834	5092	DEL	1	0.0098	ANKRD34C-AS1	-	Known	-	-	-	-	-	-	-	-
CNP12347	15	80522971	80526610	3639	DEL	1	0.0111	CTXND1	-	Known	-	-	-	-	-	-	-	-
CNP2118	15	84540738	84543550	2812	MIX	0/1/3	0.5488	ADAMTSL3	-	Known	-	-	-	-	-	-	-	-
CNVR_15_20	15	87830529	87870733	40204	DEL	1	0.0098	-	-	Known	-	-	-	-	-	-	-	-
CNVR_15_21_CNP12352	15	87906201	87913549	7348	DEL	1	0.0098	-	-	Known	-	-	-	-	-	-	-	-
CNP12355	15	90505849	90510119	4270	DEL	1	0.0113	-	-	Known	-	-	-	-	-	-	-	-
CNP12360	15	93855311	93866137	10826	DUP	3	0.0105	-	-	Known	-	-	-	-	-	-	-	-
CNVR_15_22	15	94145945	94237577	91632	DEL	1	0.0196	-	-	Known	-	-	-	-	-	-	-	-
CNVR_15_23_CNP12363	15	97817792	97833652	15860	DEL	1	0.0490	-	-	Known	-	-	CNVR_15_23_CNP12363	90	0	-	-	-
CNVR_16_1	16	2679667	2759499	79832	DUP	3	0.0196	ERVK13-1/FLJ42627/KCTD5/LOC652276	ERVK13-1/FLJ42627/KCTD5	Known	-	-	-	-	-	-	-	-
CNP12369	16	2706795	2729701	22906	DUP	4	0.0210	ERVK13-1	ERVK13-1	Known	-	-	-	-	-	-	-	-
CNVR_16_2	16	6655813	6709031	53218	DEL	1	0.0196	RBFOX1	-	Known	-	-	-	-	-	-	-	-
CNVR_16_3_CNP2141	16	14989863	15116257	126394	MIX	1/3/4	0.5588	LOC100288162/MIR1972-1/MIR1972-2/MIR3179-1/MIR3179-2/MIR3179-3/MIR3179-4/MIR3180-1/MIR3180-2/MIR3180-3/MIR3670-1/MIR3670-2/MIR3670-3/MIR3670-4/MIR6511A1/MIR6511A2/MIR6511A3/MIR6511A4/MIR6770-1/MIR6770-2/MIR6770-3/NOMO1/NPIPA1/PDXDC1/PKD1P3-NPIPA1	LOC100288162/MIR1972-1/MIR1972-2/MIR3179-1/MIR3179-2/MIR3179-3/MIR3179-4/MIR3180-1/MIR3180-2/MIR3180-3/MIR3670-1/MIR3670-2/MIR3670-3/MIR3670-4/MIR6511A1/MIR6511A2/MIR6511A3/MIR6511A4/MIR6770-1/MIR6770-2/MIR6770-3/NPIPA1/PDXDC1/PKD1P3-NPIPA1	Known	-	-	-	-	-	-	-	-
CNP12389	16	16071849	16077876	6027	DEL	1	0.0103	ABCC1	-	Known	-	-	-	-	-	-	-	-
CNVR_16_4	16	16513090	16760686	247596	MIX	1/3	0.0686	-	-	Known	-	-	-	-	-	-	-	-
CNP2145	16	16633361	16690800	57439	DEL	1	0.033	-	-	Known	-	-	-	-	-	-	-	-
CNVR_16_5	16	18286514	18783174	496660	DUP	3/4	0.0294	ABCC6P1/LOC100288162/MIR3179-1/MIR3179-2/MIR3179-3/MIR3179-4/MIR3180-1/MIR3180-2/MIR3180-3/MIR3670-1/MIR3670-2/MIR3670-3/MIR3670-4/MIR6511A1/MIR6511A2/MIR6511A3/MIR6511A4/MIR6770-1/MIR6770-2/MIR6770-3/NOMO2/NPIPA7/NPIPA8/PKD1P4-NPIPA8/PKD1P5-LOC105376752	ABCC6P1/LOC100288162/MIR3179-1/MIR3179-2/MIR3179-3/MIR3179-4/MIR3180-1/MIR3180-2/MIR3180-3/MIR3670-1/MIR3670-2/MIR3670-3/MIR3670-4/MIR6511A1/MIR6511A2/MIR6511A3/MIR6511A4/MIR6770-1/MIR6770-2/MIR6770-3/NOMO2/NPIPA7/NPIPA8/PKD1P4-NPIPA8/PKD1P5-LOC105376752	Known	-	-	-	-	-	-	-	-
CNP2147	16	18594400	18678111	83711	MIX	1/3	0.0505	ABCC6P1	-	Known	-	-	-	-	-	-	-	-
CNVR_16_6_CNP2150	16	19945650	19967362	21712	DEL	0/1	0.1667	-	-	Known	-	-	CNVR_16_6_CNP2150	91	5	0.683269	rs11639988	1.287
CNP2157	16	22557932	22704521	146589	DUP	3/4	1	OTOAP1	-	Known	-	-	-	-	-	-	-	-
CNVR_16_7	16	22839420	22854366	14946	DEL	1	0.0098	HS3ST2	-	Known	-	-	-	-	-	-	-	-
CNP2163	16	29132881	29134000	1119	DEL	0/1	0.0319	-	-	Known	-	-	-	-	-	-	-	-
CNVR_16_8	16	32040482	33837898	1797416	MIX	1/3/4	0.3627	ENPP7P13/HERC2P4/LOC102723655/LOC102723713/LOC102723753/LOC105369266/LOC390705/SLC6A10P/TP53TG3/TP53TG3B/TP53TG3C/TP53TG3D/TP53TG3E/TP53TG3F	ENPP7P13/HERC2P4/LOC102723655/LOC102723713/LOC102723753/LOC105369266/LOC390705/SLC6A10P/TP53TG3/TP53TG3B/TP53TG3C/TP53TG3D/TP53TG3E/TP53TG3F	Known	-	-	-	-	-	-	-	-
CNP2167	16	32146886	32634764	487878	MIX	0/1/3	0.7959	HERC2P4/LOC102723713/LOC102723753/LOC390705/TP53TG3D	HERC2P4/LOC102723713/LOC102723753/LOC390705/TP53TG3D	Known	-	-	-	-	-	-	-	-
CNP12431	16	32899247	32916105	16858	MIX	1/3/4	0.1263	-	-	Known	-	-	-	-	-	-	-	-
CNP2172	16	33300894	33710780	409886	DUP	3/4	0.8878	ENPP7P13	ENPP7P13	Known	-	-	-	-	-	-	-	-
CNP2174	16	34466571	34757067	290496	DUP	3	0.1078	FRG2DP/LINC01566/TP53TG3HP	FRG2DP/LINC01566/TP53TG3HP	Known	-	-	-	-	-	-	-	-
CNVR_16_9	16	52816556	52830966	14410	DEL	1	0.0098	-	-	Known	-	-	-	-	-	-	-	-
CNVR_16_10_CNP2184	16	55796389	55822444	26055	DEL	0/1	0.2157	CES1P1	-	Known	-	-	CNVR_16_10_CNP2184	147	7	0.490866	rs7187684	1.438
CNVR_16_11	16	55829556	55858793	29237	DUP	4	0.0294	CES1	-	Known	Altered CES1-related drug metabolism (618057)	CES1 (114835)	-	-	-	-	-	-
CNVR_16_12	16	56652462	56693094	40632	DEL	1	0.0098	MT1A/MT1B/MT1DP/MT1E/MT1F/MT1JP/MT1L/MT1M	MT1A/MT1B/MT1DP/MT1E/MT1F/MT1JP/MT1M	Known	-	-	-	-	-	-	-	-
CNVR_16_13_CNP12450	16	64078632	64114215	35583	DEL	1	0.0098	-	-	Known	-	-	-	-	-	-	-	-
CNVR_16_14	16	66059741	66070885	11144	DEL	1	0.0098	-	-	Known	-	-	-	-	-	-	-	-
CNVR_16_15	16	70024588	70213044	188456	MIX	1/3/4	0.0392	CLEC18C/LOC400541/MIR1972-1/MIR1972-2/PDPR/PDXDC2P-NPIPB14P	CLEC18C/LOC400541/MIR1972-1/MIR1972-2/PDPR/PDXDC2P-NPIPB14P	Known	-	-	-	-	-	-	-	-
CNP2193	16	70151560	70198356	46796	MIX	1/3/4	0.7499	LOC400541/PDPR	-	Known	-	-	-	-	-	-	-	-
CNVR_16_16	16	70854380	71095320	240940	DUP	3	0.0098	HYDIN	-	Known	Ciliary dyskinesia primary 5 (608647)	HYDIN (610812)	-	-	-	-	-	-
CNP2197	16	74396294	74452036	55742	DUP	3/4	1	CLEC18B/LOC105376772/LOC283922/NPIPB15	LOC105376772/LOC283922/NPIPB15	Known	-	-	-	-	-	-	-	-
CNVR_16_17_CNP2200	16	75558083	75575999	17916	DUP	3/4	0.0196	CHST5/TMEM231	CHST5	Known	Joubert syndrome 20 (614970)/ Meckel syndrome 11 (615397)	TMEM231 (614949)	-	-	-	-	-	-
CNP2202	16	76666685	76669490	2805	DEL	1	0.0122	LINC02125	LINC02125	Known	-	-	-	-	-	-	-	-
CNVR_16_18	16	76884555	77939493	1054938	MIX	1/3	0.0196	ADAMTS18/MIR4719/MON1B/NUDT7/SYCE1L/VAT1L	ADAMTS18/MIR4719/MON1B/NUDT7/SYCE1L/VAT1L	Known	Microcornea, myopic chorioretinal atrophy, and telecanthus (615458)	ADAMTS18 (607512)	-	-	-	-	-	-
CNP12463	16	77201483	77222870	21387	DUP	3	0.01	-	-	Known	-	-	-	-	-	-	-	-
CNVR_16_19	16	78021922	78070613	48691	DEL	1	0.0294	CLEC3A	CLEC3A	Known	-	-	-	-	-	-	-	-
CNVR_16_20_CNP2203	16	78372440	78384765	12325	MIX	0/1/3/4	0.6078	WWOX	-	Known	Early infantile epileptic encephalopathy 28 (616211) / Somatic sophageal squamous cell carcinoma (133239) /Autosomal recessive spinocerebellar ataxia 12 (614322)	WWOX (605131)	-	-	-	-	-	-
CNVR_16_21_CNP12473	16	80902858	80913669	10811	DEL	1	0.0294	ARLNC1	-	Known	-	-	-	-	-	-	-	-
CNVR_16_22	16	81200628	81347435	146807	DUP	3	0.0098	BCO1/PKD1L2	BCO1/PKD1L2	Known	Autosomal dominant hypercarotenemia and vitamin A deficiency (115300)	BCO1 (605748)	-	-	-	-	-	-
CNVR_16_23	16	87337542	87369578	32036	DUP	3	0.0196	C16orf95/FBXO31/LOC101928659	C16orf95/LOC101928659	Known	Autosomal recessive mental retardation 45 (615979)	FBXO31 (609102)	-	-	-	-	-	-
CNP2215	16	88113663	88115391	1728	DEL	0/1	0.3939	-	-	Known	-	-	CNP2215	75	4	1	rs7501378	1.168
CNVR_17_1	17	1180022	1243941	63919	DEL	1	0.0098	TRARG1	TRARG1	Known	-	-	-	-	-	-	-	-
CNVR_17_2_CNP12487	17	6106486	6136258	29772	DEL	1	0.0392	-	-	Known	-	-	CNVR_17_2_CNP12487	164	0	-	-	-
CNVR_17_3	17	6295958	6312819	16861	DUP	3	0.0098	-	-	Known	-	-	-	-	-	-	-	-
CNVR_17_4	17	14094261	15491545	1397284	MIX	1/3	0.0294	CDRT1/CDRT15/CDRT3/CDRT4/CDRT7/CDRT8/COX10/HS3ST3B1/LOC101928475/MGC12916/MIR4731/PMP22/TEKT3/TVP23C/TVP23C-CDRT4	CDRT15/CDRT3/CDRT4/CDRT7/CDRT8/HS3ST3B1/LOC101928475/MGC12916/MIR4731/PMP22/TEKT3/TVP23C/TVP23C-CDRT4	Known	Leigh syndrome due to mitochondrial COX4 deficiency (256000) / Mitochondrial complex IV deficiency (220110) ; Charcot-Marie-Tooth disease type 1A (118220) / Charcot-Marie-Tooth disease type 1E (118300) / Dejerine-Sottas disease (145900) / ?Inflammatory demyelinating neuropathy (139393) / Recurrent neuropathy with pressure palsies (162500) / Roussy-Levy syndrome (180800)	COX10 (602125) ; PMP22 (601097)	-	-	-	-	-	-
CNP2238	17	15043926	15054502	10576	DEL	1	0.0202	-	-	Known	-	-	-	-	-	-	-	-
CNP2240	17	15543161	15546790	3629	DEL	0	0.0164	TRIM16	-	Known	-	-	-	-	-	-	-	-
CNP12493	17	15650630	15674005	23375	DUP	3	0.0111	CDRT15P2	CDRT15P2	Known	-	-	-	-	-	-	-	-
CNP2241	17	16657331	16724300	66969	DUP	3/4/5	0.991	CCDC144A/FAM106C/USP32P1	FAM106C/USP32P1	Known	-	-	-	-	-	-	-	-
CNVR_17_5_CNP2244	17	18355392	18550859	195467	MIX	0/1/3/4	0.6470	CCDC144B/FAM106A/LGALS9C/TBC1D28/USP32P2	CCDC144B/FAM106A/LGALS9C/TBC1D28/USP32P2	Known	-	-	-	-	-	-	-	-
CNP12497	17	18598783	18602532	3749	DEL	1	0.0112	TRIM16L	TRIM16L	Known	-	-	-	-	-	-	-	-
CNVR_17_6_CNP2246	17	19499736	19538758	39022	DEL	0/1	0.1568	-	-	Known	-	-	CNVR_17_6_CNP2246	67	1	0.223271	rs2453594	14.785
CNVR_17_7	17	21334159	21566353	232194	DUP	3	0.0196	C17orf51	C17orf51	Known	-	-	-	-	-	-	-	-
CNVR_17_8	17	21693870	21770161	76291	DEL	1	0.0098	UBBP4	UBBP4	Known	-	-	-	-	-	-	-	-
CNVR_17_9	17	34436266	34629696	193430	DUP	3/4	0.1764	CCL3L1/CCL3L3/CCL4L1/CCL4L2/TBC1D3F/TBC1D3G/TBC1D3H	CCL3L1/CCL3L3/CCL4L1/CCL4L2/TBC1D3F/TBC1D3G/TBC1D3H	Known	Susceptibility to HIV/AIDS (609423)	CCL3L1 (601395)	-	-	-	-	-	-
CNVR_17_10	17	35139620	35148563	8943	DEL	0/1	0.0784	-	-	Known	-	-	CNVR_17_10	149	2	0.712891	rs17138123	3.204
CNP2257	17	39387560	39393769	6209	MIX	1/3	0.0631	KRTAP9-3/KRTAP9-9	KRTAP9-3/KRTAP9-9	Known	-	-	-	-	-	-	-	-
CNP2258	17	39423014	39430531	7517	DEL	0/1	0.9551	-	-	Known	-	-	CNP2258	100	11	1	rs7222713	10.688
CNVR_17_11_CNP2259	17	39510912	39522495	11583	DEL	1	0.0196	KRT33B	-	Known	-	-	-	-	-	-	-	-
CNP2266	17	43585756	43648504	62748	MIX	0/1/3	0.2272	ARL17A/LRRC37A4P	ARL17A/LRRC37A4P	Known	-	-	-	-	-	-	-	-
CNP2267	17	43650958	43659882	8924	MIX	0/1/3/4	0.6479	-	-	Known	-	-	-	-	-	-	-	-
CNP2269	17	44165801	44364214	198413	DUP	3/4	0.3529	ARL17B/KANSL1/KANSL1-AS1	KANSL1/KANSL1-AS1	Known	Koolen-De Vries syndrome (610443)	KANSL1 (612452)	-	-	-	-	-	-
CNVR_17_13	17	50440917	50457957	17040	DUP	3	0.0098	-	-	Known	-	-	-	-	-	-	-	-
CNVR_17_14_CNP12531	17	54160914	54172823	11909	DEL	1	0.1372	-	-	Known	-	-	CNVR_17_14_CNP12531	127	0	-	-	-
CNP12532	17	56212512	56214098	1586	DEL	1	0.069	-	-	Known	-	-	CNP12532	60	0	-	-	-
CNVR_17_15	17	64819873	65082164	262291	DUP	3	0.0098	CACNG1/CACNG4/CACNG5/HELZ	CACNG1/CACNG4/CACNG5	Known	-	-	-	-	-	-	-	-
CNP12535	17	71745976	71747611	1635	DEL	1	0.0312	LINC00469/LOC100134391	-	Known	-	-	-	-	-	-	-	-
CNVR_17_16	17	77349719	77389101	39382	MIX	1/3	0.0392	RBFOX3	-	Known	-	-	-	-	-	-	-	-
CNP12545	18	48133	78539	30406	DUP	4	0.0139	TUBB8P12	TUBB8P12	Known	-	-	-	-	-	-	-	-
CNVR_18_1	18	1905357	1973671	68314	DEL	1	0.0098	-	-	Known	-	-	-	-	-	-	-	-
CNVR_18_2	18	10137834	10143650	5816	DEL	1	0.0098	-	-	Known	-	-	-	-	-	-	-	-
CNP12565	18	34254867	34259779	4912	DEL	1	0.0101	FHOD3	-	Known	-	-	-	-	-	-	-	-
CNVR_18_3_CNP2326	18	38260420	38270245	9825	MIX	0/1/3/4	0.6666	-	-	Known	-	-	-	-	-	-	-	-
CNP12575	18	41765719	41776584	10865	DEL	1	0.0215	-	-	Known	-	-	-	-	-	-	-	-
CNP12576	18	41976886	41978626	1740	DEL	0	0.0135	LINC01478	-	Known	-	-	-	-	-	-	-	-
CNP2333	18	46997726	47003352	5626	DUP	4	0.0145	-	-	Known	-	-	-	-	-	-	-	-
CNP12584	18	51207209	51210640	3431	DEL	0/1	0.0247	-	-	Known	-	-	-	-	-	-	-	-
CNVR_18_4_CNP12589	18	57653179	57665019	11840	DUP	3	0.0098	-	-	Known	-	-	-	-	-	-	-	-
CNVR_18_5	18	57703941	57813223	109282	DUP	3	0.0098	-	-	Known	-	-	-	-	-	-	-	-
CNP2341	18	57917941	57922214	4273	MIX	1/3	0.2154	-	-	Known	-	-	-	-	-	-	-	-
CNVR_18_6	18	58115235	58121231	5996	DEL	1	0.0490	-	-	Known	-	-	CNVR_18_6	95	0	-	-	-
CNVR_18_7	18	63133863	63179312	45449	DEL	1	0.0196	-	-	Known	-	-	-	-	-	-	-	-
CNVR_18_8	18	63203453	63207510	4057	MIX	1/4	0.0196	-	-	Known	-	-	-	-	-	-	-	-
CNP12599	18	63637050	63640127	3077	DEL	1	0.01	-	-	Known	-	-	-	-	-	-	-	-
CNP12601	18	63829624	63833791	4167	DEL	1	0.0102	-	-	Known	-	-	-	-	-	-	-	-
CNP2348	18	63907434	63911589	4155	DEL	1	0.0729	-	-	Known	-	-	CNP2348	94	0	-	-	-
CNVR_18_9_CNP2349	18	64959223	64968594	9371	MIX	1/3	0.1078	-	-	Known	-	-	-	-	-	-	-	-
CNP2350	18	65304091	65315347	11256	DEL	1	0.0326	LOC643542	-	Known	-	-	-	-	-	-	-	-
CNVR_18_10	18	65849377	65883343	33966	DEL	1	0.0098	-	-	Known	-	-	-	-	-	-	-	-
CNVR_18_11	18	66746105	66753326	7221	DEL	1	0.0294	-	-	Known	-	-	-	-	-	-	-	-
CNP12610	18	67207852	67217275	9423	DEL	1	0.0760	DOK6	-	Known	-	-	CNP12610	159	2	0.404306	rs17204309	11.832
CNVR_18_12	18	69428938	69441344	12406	DEL	1	0.0098	LINC01899	-	Known	-	-	-	-	-	-	-	-
CNVR_18_13	18	70945217	70954741	9524	DEL	1	0.0098	-	-	Known	-	-	-	-	-	-	-	-
CNP12616	18	76662712	76664866	2154	DEL	1	0.0202	-	-	Known	-	-	-	-	-	-	-	-
CNP2364	19	5510239	5513062	2823	DEL	0/1	0.4318	-	-	Known	-	-	CNP2364	65	4	0.648536	rs10423624	5.798
CNP12619	19	7451300	7454022	2722	DUP	4	0.0147	ARHGEF18	-	Known	Retinitis pigmentosa 78 (617433)	ARHGEF18 (616432)	-	-	-	-	-	-
CNP2372	19	9274672	9278121	3449	MIX	0/1/3	0.2222	-	-	Known	-	-	-	-	-	-	-	-
CNVR_19_1_CNP12621	19	12516149	12549655	33506	DUP	3	0.0294	ZNF443	-	Known	-	-	-	-	-	-	-	-
CNP12622	19	14915641	14922883	7242	MIX	0/1/3	0.033	-	-	Known	-	-	-	-	-	-	-	-
CNVR_19_2	19	15780040	15825739	45699	DUP	3	0.0098	CYP4F12	CYP4F12	Known	-	-	-	-	-	-	-	-
CNVR_19_3_CNP2384	19	20596206	20721237	125031	DEL	0/1	0.1470	ZNF737/ZNF826P	ZNF826P	Known	-	-	CNVR_19_3_CNP2384	60	1	0.485361	rs33929	5.385
CNVR_19_4	19	20829590	20986315	156725	DUP	3	0.0098	ZNF626/ZNF66	ZNF626/ZNF66	Known	-	-	-	-	-	-	-	-
CNVR_19_5	19	22316576	22320009	3433	DUP	4	0.0098	-	-	Known	-	-	-	-	-	-	-	-
CNP12634	19	22424414	22426520	2106	DUP	4	0.0140	-	-	Known	-	-	-	-	-	-	-	-
CNP12640	19	29337352	29339582	2230	DEL	1	0.0114	-	-	Known	-	-	-	-	-	-	-	-
CNVR_19_6_CNP2406	19	35855352	35861848	6496	DEL	1	0.0686	-	GPR42	Known	-	-	CNVR_19_6_CNP2406	102	0	-	-	-
CNVR_19_7_CNP2415	19	41350995	41380946	29951	DEL	1	0.0294	CYP2A6	CYP2A6	Known	Coumarin resistance (122700) / Resistance to lung cancer (211980) / Protection from nicotine addiction (188890)	CYP2A6 (122720)	-	-	-	-	-	-
CNP12659	19	42059846	42062307	2461	DEL	1	0.0112	CEACAM21	-	Known	-	-	-	-	-	-	-	-
CNVR_19_8	19	43237610	43785910	548300	MIX	1/3	0.2843	LOC284344/PSG1/PSG10P/PSG11/PSG2/PSG3/PSG4/PSG5/PSG6/PSG7/PSG8/PSG8-AS1/PSG9	LOC284344/PSG1/PSG10P/PSG11/PSG2/PSG3/PSG4/PSG5/PSG6/PSG7/PSG8/PSG8-AS1/PSG9	Known	-	-	-	-	-	-	-	-
CNP2417	19	43294390	43458054	163664	MIX	1/4	0.0833	PSG1/PSG10P/PSG6/PSG7/PSG8-AS1	PSG1/PSG10P/PSG6/PSG7/PSG8-AS1	Known	-	-	-	-	-	-	-	-
CNP2419	19	43556841	43596971	40130	MIX	1/3	0.0808	PSG2	PSG2	Known	-	-	-	-	-	-	-	-
CNP2422	19	43703033	43756237	53204	MIX	1/3	0.2222	LOC284344/PSG4	LOC284344/PSG4	Known	-	-	-	-	-	-	-	-
CNVR_19_9	19	50210715	50240557	29842	DUP	3	0.0098	CPT1C	-	Known	Autosomal dominant spastic paraplegia 73 (616282)	CPT1C (608846)	-	-	-	-	-	-
CNVR_19_10_CNP2430	19	52142615	52148197	5582	MIX	0/1/3/4	0.2549	SIGLEC14	-	Known	-	-	-	-	-	-	-	-
CNVR_19_11_CNP12679	19	53327970	53357185	29215	DUP	3	0.0098	ZNF468	-	Known	-	-	-	-	-	-	-	-
CNVR_19_12	19	53362704	53386869	24165	DEL	1	0.0098	ZNF320	-	Known	-	-	-	-	-	-	-	-
CNVR_19_13	19	53938332	54015178	76846	DUP	3	0.0098	TPM3P9/ZNF761/ZNF765-ZNF761/ZNF813	ZNF761/ZNF813	Known	-	-	-	-	-	-	-	-
CNP2436	19	54730200	54741319	11119	MIX	0/1/3/4	0.4468	LILRA6/LILRB3	-	Known	-	-	-	-	-	-	-	-
CNVR_19_14	19	54730232	54754385	24153	MIX	1/4	0.0294	LILRA6/LILRB3/LILRB5	LILRA6/LILRB3	Known	-	-	-	-	-	-	-	-
CNVR_19_15	19	55283842	55373818	89976	MIX	1/3/4	0.0686	KIR2DL1/KIR2DL4/KIR2DS4/KIR3DL1/KIR3DL2/LOC112267881/LOC112268354	KIR2DL4/KIR2DS4/KIR3DL1/KIR3DL2/LOC112268354	Known	Delayed/rapid progression to AIDS (609423)	KIR3DL1 (604946)	-	-	-	-	-	-
CNVR_19_16	19	55572239	55579618	7379	DEL	1	0.0098	RDH13	RDH13	Known	-	-	-	-	-	-	-	-
CNP12699	19	57204258	57211511	7253	DEL	1	0.0449	-	-	Known	-	-	CNP12699	100	0	-	-	-
CNP12700	19	57473511	57479482	5971	DEL	1	0.0105	-	-	Known	-	-	-	-	-	-	-	-
CNP2453	20	1557219	1560562	3343	DEL	1	0.3061	SIRPB1	-	Known	-	-	CNP2453	194	4	0.814983	rs16995332	4.762
CNVR_20_1_CNP2454	20	1561580	1593893	32313	MIX	0/1/3/4	1	SIRPB1	SIRPB1	Known	-	-	-	-	-	-	-	-
CNVR_20_2	20	4279692	4337985	58293	DUP	3	0.0098	-	-	Known	-	-	-	-	-	-	-	-
CNP2457	20	4446568	4450991	4423	DEL	0	0.0128	-	-	Known	-	-	-	-	-	-	-	-
CNVR_20_3	20	5789687	5827061	37374	DUP	3	0.0098	SHLD1	-	Known	-	-	-	-	-	-	-	-
CNP12719	20	14428080	14442471	14391	DEL	1	0.0104	MACROD2	-	Known	-	-	-	-	-	-	-	-
CNVR_20_4	20	14695180	14932896	237716	DEL	0/1	0.0882	MACROD2/MACROD2-AS1	MACROD2-AS1	Known	-	-	CNVR_20_4	61	0	-	-	-
CNVR_20_5_CNP2468	20	15311370	15317978	6608	DEL	1	0.0098	MACROD2	-	Known	-	-	-	-	-	-	-	-
CNVR_20_6_CNP12724	20	16568061	16586634	18573	DEL	1	0.0098	-	-	Known	-	-	-	-	-	-	-	-
CNVR_20_7	20	16662744	16667697	4953	DEL	0/1	0.0490	-	-	Known	-	-	CNVR_20_7	103	1	0.291607	rs11906140	8.453
CNVR_20_8	20	29420351	29505830	85479	DEL	1	0.0196	-	-	Known	-	-	-	-	-	-	-	-
CNVR_20_9	20	41178699	41243499	64800	DEL	1	0.0098	PTPRT	-	Known	-	-	-	-	-	-	-	-
CNVR_20_10	20	41481549	41538983	57434	DUP	3	0.0098	PTPRT	-	Known	-	-	-	-	-	-	-	-
CNVR_20_11	20	46465896	47117776	651880	DUP	3	0.0098	LINC00494/LINC01522/LINC01523	LINC00494/LINC01522/LINC01523	Known	-	-	-	-	-	-	-	-
CNVR_20_12_CNP12740	20	52647808	52662574	14766	DEL	0/1	0.1569	BCAS1	-	Known	-	-	CNVR_20_12_CNP12740	68	1	0.295606	rs6097745	5.552
CNVR_20_13_CNP12744	20	59570370	59590201	19831	DUP	3	0.0098	-	-	Known	-	-	-	-	-	-	-	-
CNVR_21_1	21	14400733	14600082	199349	DEL	0/1	0.0882	ANKRD30BP2	ANKRD30BP2	Known	-	-	CNVR_21_1	1	0	-	-	-
CNP2507	21	14452862	14541369	88507	DEL	0/1	0.5834	ANKRD30BP2	-	Known	-	-	CNP2507	14	1	0.208171	rs2847443	53.895
CNP12754	21	16624406	16628657	4251	DEL	1	0.0116	-	-	Known	-	-	-	-	-	-	-	-
CNVR_21_2	21	19898218	19933065	34847	DEL	1	0.0098	-	-	Known	-	-	-	-	-	-	-	-
CNVR_21_3	21	19950029	20416913	466884	MIX	1/4	0.0196	MIR548X/MIR548XHG	MIR548X/MIR548XHG	Known	-	-	-	-	-	-	-	-
CNP2511	21	22005845	22010691	4846	DEL	1	0.0118	-	-	Known	-	-	-	-	-	-	-	-
CNVR_21_4	21	22063480	22178945	115465	DUP	3	0.0098	LINC00320	LINC00320	Known	-	-	-	-	-	-	-	-
CNVR_21_5_CNP2512	21	23655764	23669292	13528	DEL	0/1	0.0882	-	-	Known	-	-	CNVR_21_5_CNP2512	38	3	0.916108	rs2226810	16.994
CNVR_21_6	21	24181875	24207544	25669	DEL	1	0.0098	-	-	Known	-	-	-	-	-	-	-	-
CNP2513	21	24429548	24433336	3788	DUP	3	0.0101	-	-	Known	-	-	-	-	-	-	-	-
CNP12766	21	27175780	27178550	2770	DUP	3	0.0123	-	-	Known	-	-	-	-	-	-	-	-
CNVR_21_7	21	28497425	28577216	79791	DEL	1	0.0098	-	-	Known	-	-	-	-	-	-	-	-
CNVR_21_8	21	40114141	40153750	39609	DUP	3	0.0098	LINC00114	LINC00114	Known	-	-	-	-	-	-	-	-
CNP2529	21	44970337	44972812	2475	DEL	0/1	0.8713	HSF2BP	-	Known	-	-	CNP2529	87	15	0.92987	rs7283362	0.855
CNP12786	22	16490976	16649985	159009	DEL	1	0.0113	-	-	Known	-	-	-	-	-	-	-	-
CNVR_22_1_CNP12789	22	18810110	19006125	196015	DUP	3/4	0.0490	DGCR5/DGCR6/DGCR9/FAM230F/LOC102724770/LOC102724788/LOC102725072/LOC107987389/PRODH	DGCR5/DGCR6/DGCR9/FAM230F/LOC102724770/LOC102724788/LOC102725072/LOC107987389/PRODH	Known	Hyperprolinemia type I (239500)/ Susceptibility to Schizophrenia 4 (600850)	PRODH (606810)	-	-	-	-	-	-
CNVR_22_2	22	21708029	21845355	137326	DUP	3	0.0392	HIC2/PI4KAP2/RIMBP3B/RIMBP3C/TMEM191C	HIC2/RIMBP3B/RIMBP3C/TMEM191C	Known	-	-	-	-	-	-	-	-
CNVR_22_3	22	22718672	22734158	15486	DEL	1	0.0098	-	-	Known	-	-	-	-	-	-	-	-
CNVR_22_4	22	24283015	24402736	119721	MIX	0/1/3/4	0.3823	DDT/DDTL/GSTT1/GSTT1-AS1/GSTT2/GSTT2B/GSTT4/GSTTP2/LOC391322	DDT/DDTL/GSTT1/GSTT1-AS1/GSTT2/GSTT2B/GSTT4/GSTTP2/LOC391322	Known	-	-	-	-	-	-	-	-
CNP2559	22	24283016	24340785	57769	DEL	0/1	0.8806	DDT/DDTL/GSTT2/GSTT2B/GSTT4	DDT/DDTL/GSTT2/GSTT2B	Known	-	-	CNP2559	82	9	0.535261	rs5760176	61.536
CNP2560	22	24350529	24396814	46285	MIX	0/1/3	0.7423	GSTT1/GSTT1-AS1/GSTT4/GSTTP2/LOC391322	GSTT1/GSTT1-AS1/LOC391322	Known	-	-	-	-	-	-	-	-
CNVR_22_5_CNP2563	22	25663985	25994339	330354	MIX	1/3	0.0980	CRYBB2P1/GRK3/IGLL3P/LRP5L/MIR6817	CRYBB2P1/GRK3/IGLL3P/LRP5L/MIR6817	Known	-	-	-	-	-	-	-	-
CNVR_22_6	22	34726495	34739477	12982	DEL	1	0.0098	-	-	Known	-	-	-	-	-	-	-	-
CNP12825	22	36943781	36948746	4965	MIX	1/3	0.0425	-	-	Known	-	-	-	-	-	-	-	-
CNVR_22_7_CNP2576	22	39363619	39375307	11688	DEL	1	0.0882	APOBEC3A_B	-	Known	-	-	CNVR_22_7_CNP2576	47	0	-	-	-
CNVR_22_8	22	42781622	42981167	199545	MIX	1/3/4	0.0686	NFAM1/POLDIP3/RRP7A/RRP7BP/SERHL/SERHL2	NFAM1/RRP7A/RRP7BP/SERHL/SERHL2	Known	-	-	-	-	-	-	-	-
CNP2580	22	42904606	42946880	42274	DUP	3/4	0.2187	RRP7A/SERHL	RRP7A	Known	-	-	-	-	-	-	-	-
CNVR_22_9	22	48532235	48589337	57102	DUP	3	0.0098	-	-	Known	-	-	-	-	-	-	-	-
